# Supplementary material for: Chloride homeostasis dysfunction drives hyperactivation of corticotropin-releasing factor-expressing neurons in the amygdala in stress-induced hypertension
Source: J Clin Invest. 2026 Mar 16;136(6):e195536. doi: 10.1172/JCI195536 (PMC12987618; doi:10.1172/JCI195536)
Supplement: Supporting data values [file jci-136-195536-s010.xlsx]

## Sheet: Fig.1A
	WKY						CUMS WKY						BHR						CUMS BHR
1	92	80	108	100	78	107	92	85	108	100	78	107	116	110	106	102	115	105	104	114	114	110	121	109
2	109	101	77	88	107	101	107	82	80	109	104	96	109	119	101	109	117	115	116	117	115	119	115	104
3	87	93	104	95	107	99	85	92	109	115	95	92	116	110	116	120	107	110	117	116	114	115	113	118
4	108	91	106	103	86	86	100	102	100	107	98	100	110	114	114	116	106	109	114	125	123	119	119	129
5	93	108	88	99	105	107	117	99	94	97	101	113	107	110	118	117	119	119	113	133	114	113	130	134
6	96	105	105	95	93	106	111	90	106	101	109	100	116	123	115	112	118	112	132	119	127	119	129	126
7	97	109	107	98	82	97	109	108	103	109	80	109	113	129	112	114	121	119	128	122	127	135	123	134
8	86	109	101	107	91	88	120	99	105	101	99	116	128	111	115	117	127	117	126	119	145	136	109	123
9	103	80	90	122	98	109	90	122	98	115	115	98	94	105	111	107	147	143	147	136	124	127	126	127
10	104	95	106	108	112	85	140	128	127	73	86	101	131	130	110	138	94	121	159	132	139	151	126	117
11	88	100	84	130	103	134	104	147	100	100	101	117	138	139	130	124	99	95	149	163	144	138	136	83
12	90	104	109	96	99	103	111	113	136	116	77	99	113	109	116	113	114	157	157	140	122	159	134	148
13	109	117	108	82	89	74	82	120	114	114	92	121	101	100	118	107	136	142	119	141	140	149	140	170
14	116	112	62	110	103	106	95	99	119	117	97	131	143	107	107	140	115	124	133	139	179	166	138	150
15	77	88	100	110	102	93	91	103	128	120	121	106	137	148	134	87	149	103	152	144	173	144	156	143
16	112	101	95	95	102	95	104	102	112	120	118	93	114	118	121	114	122	131	157	158	167	132	138	163
17	103	100	102	106	98	96	114	92	111	103	110	124	132	130	107	135	127	121	145	153	168	157	162	166
18	92	99	101	104	102	99	99	99	136	104	119	126	109	108	119	126	137	132	167	183	162	134	195	154
19	86	91	93	112	95	100	102	86	128	121	119	110	114	115	128	137	130	122	144	188	155	163	176	167
20	104	97	118	88	101	121	119	114	126	121	128	98	136	131	140	101	95	118	160	199	213	186	135	178
21	94	88	78	106	98	94	123	101	126	104	93	104	140	106	111	126	102	154	213	119	183	178	158	180
22	93	91	96	111	100	102	127	107	122	116	117	135	128	127	139	122	127	116	181	185	164	163	183	178
23	98	99	91	104	97	96	125	102	124	99	119	133	123	125	126	124	117	126	214	173	188	154	160	181
24	120	91	89	102	73	87	112	120	121	128	103	131	134	112	131	124	144	91	178	181	168	179	182	163
25	94	93	89	92	129	108	120	118	92	118	108	103	131	130	126	129	114	112	178	177	168	152	184	178
26	96	99	108	95	116	94	116	102	85	128	112	111	131	140	139	91	118	103	187	165	163	175	167	172
27	100	101	103	88	91	87	106	108	111	102	113	102	93	116	120	130	115	137	157	158	179	157	181	160
28	108	114	88	104	106	86	104	112	101	100	109	86	108	129	107	129	129	124	150	147	165	150	190	173
29	91	94	85	98	112	110	113	115	97	105	100	110	124	140	127	123	122	110	168	149	184	178	170	156
30	89	117	90	82	94	103	98	94	99	94	118	124	120	132	115	133	128	93	149	150	163	171	178	157
31	103	109	109	108	85	93	107	98	86	108	99	92	107	147	127	141	118	126	148	153	168	173	182	165
32	91	81	97	120	86	106	103	108	110	98	99	99	119	128	128	134	108	136	167	163	159	158	156	186
33	86	88	93	100	95	84	110	112	115	83	98	107	109	110	114	112	137	132	131	156	169	174	157	165
34	82	111	102	88	102	99	115	91	99	100	113	120	134	122	112	130	108	118	139	189	161	150	168	149
35	108	99	92	90	85	98	96	109	93	97	105	99	126	118	106	138	133	106	152	137	158	189	163	167
36	102	99	107	86	109	93	116	97	94	92	108	108	110	128	100	123	136	128	168	177	140	136	152	184
37	108	111	102	91	87	90	89	91	110	108	91	117	123	113	122	117	119	135	147	179	156	141	145	149
38	95	93	78	93	110	103	122	83	95	98	86	92	113	130	120	119	122	129	157	146	150	156	152	181
39	104	88	131	96	94	103	114	121	72	117	82	107	125	115	135	99	119	98	173	146	165	139	159	138
40	90	88	99	92	116	119	118	71	118	112	78	114	103	121	150	149	120	112	157	180	166	174	132	132
41	97	103	94	94	96	88	83	116	97	80	105	93	150	118	145	92	118	108	182	153	137	132	152	157
42	85	91	109	108	112	106	89	76	85	91	109	108	98	120	102	131	128	118	145	185	131	148	139	149
43	107	91	83	95	112	86	99	97	103	94	94	96	85	136	112	134	102	128	186	135	139	181	139	133
44	93	70	90	92	81	122	89	82	112	71	94	100	85	136	112	134	102	128	147	137	142	143	164	163
45	100	83	97	107	83	97	128	92	83	98	64	94	122	134	98	124	127	120	154	179	164	153	139	122
Two-way RM ANOVA	Matching: Stacked
Assume sphericity?	No
Alpha	0.05
Source of Variation	% of total variation	P value	P value summary	Significant?	Geisser-Greenhouse's epsilon
Time x Column Factor	8.499	<0.0001	****	Yes
Time	6.144	<0.0001	****	Yes	1
Column Factor	62.57	<0.0001	****	Yes
Subject	0.3451	0.8517	ns	No
ANOVA table	SS	DF	MS	F (DFn, DFd)	P value
Time x Column Factor	62470	132	473.3	F (132, 880) = 2.525	P<0.0001
Time	45157	44	1026	F (44.00, 880.0) = 5.476	P<0.0001
Column Factor	459935	3	153312	F (3, 20) = 1209	P<0.0001
Subject	2536	20	126.8	F (20, 880) = 0.6767	P=0.8517
Residual	164923	880	187.4
Tukey's multiple comparisons test	Mean Diff.	95.00% CI of diff.	Below threshold?	Summary	Adjusted P Value
1
WKY vs. CUMS WKY	-0.8333	-23.15 to 21.48	No	ns	0.9994
WKY vs. BHR	-14.83	-34.25 to 4.586	No	ns	0.1378
WKY vs. CUMS BHR	-17.83	-37.26 to 1.595	No	ns	0.071
CUMS WKY vs. BHR	-14	-32.04 to 4.039	No	ns	0.1323
CUMS WKY vs. CUMS BHR	-17	-35.05 to 1.052	No	ns	0.0644
BHR vs. CUMS BHR	-3	-13.09 to 7.086	No	ns	0.8001
2
WKY vs. CUMS WKY	0.8333	-21.25 to 22.91	No	ns	0.9994
WKY vs. BHR	-14.5	-32.95 to 3.954	No	ns	0.13
WKY vs. CUMS BHR	-17.17	-35.42 to 1.082	No	ns	0.0643
CUMS WKY vs. BHR	-15.33	-34.32 to 3.657	No	ns	0.1175
CUMS WKY vs. CUMS BHR	-18	-36.81 to 0.8143	No	ns	0.06
BHR vs. CUMS BHR	-2.667	-13.37 to 8.041	No	ns	0.8665
3
WKY vs. CUMS WKY	-0.5	-18.10 to 17.10	No	ns	0.9997
WKY vs. BHR	-15.67	-27.03 to -4.302	Yes	**	0.009
WKY vs. CUMS BHR	-18	-28.96 to -7.037	Yes	**	0.0056
CUMS WKY vs. BHR	-15.17	-32.21 to 1.874	No	ns	0.0799
CUMS WKY vs. CUMS BHR	-17.5	-34.70 to -0.3021	Yes	*	0.0468
BHR vs. CUMS BHR	-2.333	-9.616 to 4.949	No	ns	0.709
4
WKY vs. CUMS WKY	-4.5	-19.56 to 10.56	No	ns	0.7358
WKY vs. BHR	-14.83	-29.87 to 0.2058	No	ns	0.0529
WKY vs. CUMS BHR	-24.83	-40.02 to -9.651	Yes	**	0.0038
CUMS WKY vs. BHR	-10.33	-16.50 to -4.167	Yes	**	0.0022
CUMS WKY vs. CUMS BHR	-20.33	-28.33 to -12.34	Yes	***	0.0002
BHR vs. CUMS BHR	-10	-18.27 to -1.732	Yes	*	0.0188
5
WKY vs. CUMS WKY	-3.5	-18.98 to 11.98	No	ns	0.8971
WKY vs. BHR	-15	-27.46 to -2.539	Yes	*	0.0198
WKY vs. CUMS BHR	-22.83	-39.62 to -6.051	Yes	**	0.0092
CUMS WKY vs. BHR	-11.5	-25.47 to 2.472	No	ns	0.1106
CUMS WKY vs. CUMS BHR	-19.33	-36.89 to -1.780	Yes	*	0.0306
BHR vs. CUMS BHR	-7.833	-23.48 to 7.812	No	ns	0.4155
6
WKY vs. CUMS WKY	-2.833	-15.04 to 9.368	No	ns	0.8875
WKY vs. BHR	-16	-25.24 to -6.763	Yes	**	0.002
WKY vs. CUMS BHR	-25.33	-35.30 to -15.36	Yes	****	<0.0001
CUMS WKY vs. BHR	-13.17	-24.61 to -1.721	Yes	*	0.0258
CUMS WKY vs. CUMS BHR	-22.5	-34.37 to -10.63	Yes	**	0.0011
BHR vs. CUMS BHR	-9.333	-17.85 to -0.8206	Yes	*	0.0316
7
WKY vs. CUMS WKY	-4.667	-23.48 to 14.15	No	ns	0.869
WKY vs. BHR	-19.67	-34.47 to -4.860	Yes	*	0.0112
WKY vs. CUMS BHR	-29.83	-44.27 to -15.40	Yes	***	0.0008
CUMS WKY vs. BHR	-15	-32.32 to 2.316	No	ns	0.0912
CUMS WKY vs. CUMS BHR	-25.17	-42.28 to -8.052	Yes	**	0.0075
BHR vs. CUMS BHR	-10.17	-20.75 to 0.4118	No	ns	0.0603
8
WKY vs. CUMS WKY	-9.667	-26.59 to 7.256	No	ns	0.3502
WKY vs. BHR	-22.17	-37.63 to -6.701	Yes	**	0.007
WKY vs. CUMS BHR	-29.33	-49.72 to -8.946	Yes	**	0.0064
CUMS WKY vs. BHR	-12.5	-26.95 to 1.952	No	ns	0.0946
CUMS WKY vs. CUMS BHR	-19.67	-39.58 to 0.2439	No	ns	0.053
BHR vs. CUMS BHR	-7.167	-26.22 to 11.88	No	ns	0.6348
9
WKY vs. CUMS WKY	-6	-30.30 to 18.30	No	ns	0.8712
WKY vs. BHR	-17.5	-51.21 to 16.21	No	ns	0.4115
WKY vs. CUMS BHR	-30.83	-53.09 to -8.575	Yes	**	0.0092
CUMS WKY vs. BHR	-11.5	-44.46 to 21.46	No	ns	0.6902
CUMS WKY vs. CUMS BHR	-24.83	-44.52 to -5.149	Yes	*	0.0149
BHR vs. CUMS BHR	-13.33	-45.67 to 19.00	No	ns	0.5453
10
WKY vs. CUMS WKY	-7.5	-46.89 to 31.89	No	ns	0.913
WKY vs. BHR	-19	-43.70 to 5.699	No	ns	0.1428
WKY vs. CUMS BHR	-35.67	-59.63 to -11.70	Yes	**	0.0058
CUMS WKY vs. BHR	-11.5	-51.92 to 28.92	No	ns	0.8033
CUMS WKY vs. CUMS BHR	-28.17	-68.40 to 12.07	No	ns	0.1925
BHR vs. CUMS BHR	-16.67	-44.87 to 11.54	No	ns	0.3246
11
WKY vs. CUMS WKY	-5	-40.13 to 30.13	No	ns	0.9707
WKY vs. BHR	-14.33	-50.03 to 21.37	No	ns	0.6234
WKY vs. CUMS BHR	-29	-72.75 to 14.75	No	ns	0.2364
CUMS WKY vs. BHR	-9.333	-42.78 to 24.12	No	ns	0.8279
CUMS WKY vs. CUMS BHR	-24	-66.47 to 18.47	No	ns	0.3459
BHR vs. CUMS BHR	-14.67	-57.49 to 28.15	No	ns	0.7151
12
WKY vs. CUMS WKY	-8.5	-37.55 to 20.55	No	ns	0.7524
WKY vs. BHR	-20.17	-46.99 to 6.657	No	ns	0.1415
WKY vs. CUMS BHR	-43.17	-64.28 to -22.06	Yes	**	0.0011
CUMS WKY vs. BHR	-11.67	-45.03 to 21.70	No	ns	0.7139
CUMS WKY vs. CUMS BHR	-34.67	-65.43 to -3.899	Yes	*	0.0275
BHR vs. CUMS BHR	-23	-52.03 to 6.034	No	ns	0.1333
13
WKY vs. CUMS WKY	-10.67	-40.21 to 18.88	No	ns	0.6946
WKY vs. BHR	-20.83	-52.01 to 10.34	No	ns	0.2353
WKY vs. CUMS BHR	-46.67	-76.47 to -16.87	Yes	**	0.0034
CUMS WKY vs. BHR	-10.17	-40.54 to 20.21	No	ns	0.7387
CUMS WKY vs. CUMS BHR	-36	-64.89 to -7.106	Yes	*	0.0152
BHR vs. CUMS BHR	-25.83	-56.44 to 4.775	No	ns	0.1058
14
WKY vs. CUMS WKY	-8.167	-39.55 to 23.21	No	ns	0.849
WKY vs. BHR	-21.17	-53.24 to 10.91	No	ns	0.2408
WKY vs. CUMS BHR	-49.33	-83.00 to -15.67	Yes	**	0.0054
CUMS WKY vs. BHR	-13	-40.11 to 14.11	No	ns	0.4894
CUMS WKY vs. CUMS BHR	-41.17	-70.59 to -11.75	Yes	**	0.0076
BHR vs. CUMS BHR	-28.17	-58.40 to 2.070	No	ns	0.0696
15
WKY vs. CUMS WKY	-16.5	-39.20 to 6.197	No	ns	0.1805
WKY vs. BHR	-31.33	-69.19 to 6.528	No	ns	0.1054
WKY vs. CUMS BHR	-57	-77.46 to -36.54	Yes	****	<0.0001
CUMS WKY vs. BHR	-14.83	-53.07 to 23.41	No	ns	0.6147
CUMS WKY vs. CUMS BHR	-40.5	-63.14 to -17.86	Yes	**	0.0014
BHR vs. CUMS BHR	-25.67	-63.52 to 12.19	No	ns	0.2005
16
WKY vs. CUMS WKY	-8.167	-24.06 to 7.722	No	ns	0.4165
WKY vs. BHR	-20	-31.53 to -8.466	Yes	**	0.0016
WKY vs. CUMS BHR	-52.5	-73.55 to -31.45	Yes	***	0.0003
CUMS WKY vs. BHR	-11.83	-27.60 to 3.929	No	ns	0.1552
CUMS WKY vs. CUMS BHR	-44.33	-66.61 to -22.06	Yes	***	0.0007
BHR vs. CUMS BHR	-32.5	-53.52 to -11.48	Yes	**	0.0058
17
WKY vs. CUMS WKY	-8.167	-24.13 to 7.796	No	ns	0.3722
WKY vs. BHR	-24.5	-39.57 to -9.430	Yes	**	0.0051
WKY vs. CUMS BHR	-57.67	-70.48 to -44.85	Yes	****	<0.0001
CUMS WKY vs. BHR	-16.33	-34.85 to 2.180	No	ns	0.0883
CUMS WKY vs. CUMS BHR	-49.5	-66.90 to -32.10	Yes	****	<0.0001
BHR vs. CUMS BHR	-33.17	-49.92 to -16.42	Yes	***	0.0006
18
WKY vs. CUMS WKY	-14.33	-37.39 to 8.723	No	ns	0.2331
WKY vs. BHR	-22.33	-40.05 to -4.616	Yes	*	0.0182
WKY vs. CUMS BHR	-66.33	-98.48 to -34.19	Yes	**	0.002
CUMS WKY vs. BHR	-8	-32.75 to 16.75	No	ns	0.7528
CUMS WKY vs. CUMS BHR	-52	-85.74 to -18.26	Yes	**	0.0043
BHR vs. CUMS BHR	-44	-76.35 to -11.65	Yes	*	0.0106
19
WKY vs. CUMS WKY	-14.83	-37.90 to 8.229	No	ns	0.2456
WKY vs. BHR	-28.17	-44.08 to -12.25	Yes	**	0.0014
WKY vs. CUMS BHR	-69.33	-92.72 to -45.95	Yes	****	<0.0001
CUMS WKY vs. BHR	-13.33	-36.39 to 9.724	No	ns	0.3202
CUMS WKY vs. CUMS BHR	-54.5	-81.62 to -27.38	Yes	***	0.0005
BHR vs. CUMS BHR	-41.17	-64.55 to -17.78	Yes	**	0.0022
20
WKY vs. CUMS WKY	-12.83	-33.70 to 8.031	No	ns	0.2926
WKY vs. BHR	-15.33	-44.35 to 13.69	No	ns	0.3976
WKY vs. CUMS BHR	-73.67	-115.2 to -32.18	Yes	**	0.0027
CUMS WKY vs. BHR	-2.5	-30.88 to 25.88	No	ns	0.9916
CUMS WKY vs. CUMS BHR	-60.83	-102.2 to -19.45	Yes	**	0.0083
BHR vs. CUMS BHR	-58.33	-101.5 to -15.18	Yes	*	0.0101
21
WKY vs. CUMS WKY	-15.5	-36.00 to 4.998	No	ns	0.1555
WKY vs. BHR	-30.17	-60.85 to 0.5195	No	ns	0.0538
WKY vs. CUMS BHR	-78.83	-125.3 to -32.35	Yes	**	0.0045
CUMS WKY vs. BHR	-14.67	-46.23 to 16.90	No	ns	0.4938
CUMS WKY vs. CUMS BHR	-63.33	-109.8 to -16.89	Yes	*	0.0118
BHR vs. CUMS BHR	-48.67	-96.88 to -0.4578	Yes	*	0.0478
22
WKY vs. CUMS WKY	-21.83	-37.17 to -6.500	Yes	**	0.007
WKY vs. BHR	-27.67	-40.80 to -14.53	Yes	***	0.0004
WKY vs. CUMS BHR	-76.83	-92.19 to -61.48	Yes	****	<0.0001
CUMS WKY vs. BHR	-5.833	-21.38 to 9.711	No	ns	0.6641
CUMS WKY vs. CUMS BHR	-55	-72.13 to -37.87	Yes	****	<0.0001
BHR vs. CUMS BHR	-49.17	-64.73 to -33.60	Yes	****	<0.0001
23
WKY vs. CUMS WKY	-19.5	-39.64 to 0.6417	No	ns	0.0568
WKY vs. BHR	-26	-32.83 to -19.17	Yes	****	<0.0001
WKY vs. CUMS BHR	-80.83	-113.1 to -48.60	Yes	***	0.0008
CUMS WKY vs. BHR	-6.5	-26.71 to 13.71	No	ns	0.6834
CUMS WKY vs. CUMS BHR	-61.33	-94.29 to -28.38	Yes	**	0.0014
BHR vs. CUMS BHR	-54.83	-87.15 to -22.51	Yes	**	0.0054
24
WKY vs. CUMS WKY	-25.5	-49.90 to -1.095	Yes	*	0.0406
WKY vs. BHR	-29	-59.93 to 1.927	No	ns	0.0675
WKY vs. CUMS BHR	-81.5	-105.2 to -57.82	Yes	****	<0.0001
CUMS WKY vs. BHR	-3.5	-31.77 to 24.77	No	ns	0.977
CUMS WKY vs. CUMS BHR	-56	-72.39 to -39.61	Yes	****	<0.0001
BHR vs. CUMS BHR	-52.5	-80.40 to -24.60	Yes	**	0.0021
25
WKY vs. CUMS WKY	-9	-32.98 to 14.98	No	ns	0.6589
WKY vs. BHR	-22.83	-45.83 to 0.1635	No	ns	0.0516
WKY vs. CUMS BHR	-72	-96.21 to -47.79	Yes	****	<0.0001
CUMS WKY vs. BHR	-13.83	-31.37 to 3.702	No	ns	0.135
CUMS WKY vs. CUMS BHR	-63	-82.81 to -43.19	Yes	****	<0.0001
BHR vs. CUMS BHR	-49.17	-67.20 to -31.14	Yes	****	<0.0001
26
WKY vs. CUMS WKY	-7.667	-29.66 to 14.33	No	ns	0.6945
WKY vs. BHR	-19	-48.79 to 10.79	No	ns	0.236
WKY vs. CUMS BHR	-70.17	-85.71 to -54.62	Yes	****	<0.0001
CUMS WKY vs. BHR	-11.33	-42.81 to 20.15	No	ns	0.6862
CUMS WKY vs. CUMS BHR	-62.5	-84.50 to -40.50	Yes	****	<0.0001
BHR vs. CUMS BHR	-51.17	-80.96 to -21.37	Yes	**	0.0033
27
WKY vs. CUMS WKY	-12	-22.91 to -1.088	Yes	*	0.0316
WKY vs. BHR	-23.5	-46.01 to -0.9871	Yes	*	0.0414
WKY vs. CUMS BHR	-70.33	-87.76 to -52.90	Yes	****	<0.0001
CUMS WKY vs. BHR	-11.5	-33.96 to 10.96	No	ns	0.3662
CUMS WKY vs. CUMS BHR	-58.33	-75.27 to -41.40	Yes	****	<0.0001
BHR vs. CUMS BHR	-46.83	-70.85 to -22.82	Yes	***	0.0008
28
WKY vs. CUMS WKY	-1	-19.34 to 17.34	No	ns	0.9982
WKY vs. BHR	-20	-39.46 to -0.5391	Yes	*	0.0437
WKY vs. CUMS BHR	-61.5	-87.59 to -35.41	Yes	***	0.0002
CUMS WKY vs. BHR	-19	-36.56 to -1.438	Yes	*	0.0337
CUMS WKY vs. CUMS BHR	-60.5	-85.82 to -35.18	Yes	***	0.0003
BHR vs. CUMS BHR	-41.5	-67.29 to -15.71	Yes	**	0.0036
29
WKY vs. CUMS WKY	-8.333	-24.89 to 8.219	No	ns	0.436
WKY vs. BHR	-26	-44.04 to -7.963	Yes	**	0.0061
WKY vs. CUMS BHR	-69.17	-90.50 to -47.84	Yes	****	<0.0001
CUMS WKY vs. BHR	-17.67	-32.94 to -2.393	Yes	*	0.0238
CUMS WKY vs. CUMS BHR	-60.83	-80.58 to -41.09	Yes	****	<0.0001
BHR vs. CUMS BHR	-43.17	-63.86 to -22.47	Yes	***	0.0005
30
WKY vs. CUMS WKY	-8.667	-31.23 to 13.90	No	ns	0.6545
WKY vs. BHR	-24.33	-48.87 to 0.2048	No	ns	0.052
WKY vs. CUMS BHR	-65.5	-86.77 to -44.23	Yes	****	<0.0001
CUMS WKY vs. BHR	-15.67	-40.65 to 9.314	No	ns	0.2787
CUMS WKY vs. CUMS BHR	-56.83	-78.73 to -34.94	Yes	****	<0.0001
BHR vs. CUMS BHR	-41.17	-65.17 to -17.16	Yes	**	0.002
31
WKY vs. CUMS WKY	2.833	-13.65 to 19.31	No	ns	0.9501
WKY vs. BHR	-26.5	-49.22 to -3.782	Yes	*	0.0231
WKY vs. CUMS BHR	-63.67	-83.96 to -43.37	Yes	****	<0.0001
CUMS WKY vs. BHR	-29.33	-51.48 to -7.185	Yes	*	0.0121
CUMS WKY vs. CUMS BHR	-66.5	-85.98 to -47.02	Yes	****	<0.0001
BHR vs. CUMS BHR	-37.17	-61.42 to -12.91	Yes	**	0.0041
32
WKY vs. CUMS WKY	-6	-27.19 to 15.19	No	ns	0.7719
WKY vs. BHR	-28.67	-51.15 to -6.181	Yes	*	0.0139
WKY vs. CUMS BHR	-68	-90.86 to -45.14	Yes	****	<0.0001
CUMS WKY vs. BHR	-22.67	-38.20 to -7.130	Yes	**	0.0076
CUMS WKY vs. CUMS BHR	-62	-78.48 to -45.52	Yes	****	<0.0001
BHR vs. CUMS BHR	-39.33	-58.36 to -20.31	Yes	***	0.0004
33
WKY vs. CUMS WKY	-13.17	-30.92 to 4.591	No	ns	0.1563
WKY vs. BHR	-28	-46.24 to -9.763	Yes	**	0.0057
WKY vs. CUMS BHR	-67.67	-90.21 to -45.12	Yes	***	0.0001
CUMS WKY vs. BHR	-14.83	-36.14 to 6.474	No	ns	0.2085
CUMS WKY vs. CUMS BHR	-54.5	-78.87 to -30.13	Yes	***	0.0003
BHR vs. CUMS BHR	-39.67	-64.25 to -15.08	Yes	**	0.0029
34
WKY vs. CUMS WKY	-9	-28.29 to 10.29	No	ns	0.5112
WKY vs. BHR	-23.33	-41.56 to -5.102	Yes	*	0.0129
WKY vs. CUMS BHR	-62	-88.81 to -35.19	Yes	***	0.0003
CUMS WKY vs. BHR	-14.33	-33.27 to 4.606	No	ns	0.1584
CUMS WKY vs. CUMS BHR	-53	-80.07 to -25.93	Yes	***	0.0009
BHR vs. CUMS BHR	-38.67	-65.34 to -11.99	Yes	**	0.0073
35
WKY vs. CUMS WKY	-4.5	-17.28 to 8.283	No	ns	0.7019
WKY vs. BHR	-25.83	-46.36 to -5.307	Yes	*	0.0158
WKY vs. CUMS BHR	-65.67	-91.34 to -40.00	Yes	***	0.0003
CUMS WKY vs. BHR	-21.33	-41.43 to -1.232	Yes	*	0.0386
CUMS WKY vs. CUMS BHR	-61.17	-86.74 to -35.59	Yes	***	0.0006
BHR vs. CUMS BHR	-39.83	-67.52 to -12.15	Yes	**	0.0064
36
WKY vs. CUMS WKY	-3.167	-19.31 to 12.98	No	ns	0.9294
WKY vs. BHR	-21.5	-41.98 to -1.025	Yes	*	0.0397
WKY vs. CUMS BHR	-60.17	-89.60 to -30.73	Yes	**	0.0012
CUMS WKY vs. BHR	-18.33	-39.20 to 2.537	No	ns	0.0885
CUMS WKY vs. CUMS BHR	-57	-86.53 to -27.47	Yes	**	0.0015
BHR vs. CUMS BHR	-38.67	-69.30 to -8.029	Yes	*	0.015
37
WKY vs. CUMS WKY	-2.833	-22.67 to 17.01	No	ns	0.9702
WKY vs. BHR	-23.33	-39.40 to -7.263	Yes	**	0.0062
WKY vs. CUMS BHR	-54.67	-76.37 to -32.97	Yes	***	0.0001
CUMS WKY vs. BHR	-20.5	-38.92 to -2.077	Yes	*	0.0299
CUMS WKY vs. CUMS BHR	-51.83	-74.76 to -28.91	Yes	***	0.0002
BHR vs. CUMS BHR	-31.33	-51.98 to -10.69	Yes	**	0.0057
38
WKY vs. CUMS WKY	-0.6667	-22.91 to 21.58	No	ns	0.9997
WKY vs. BHR	-26.83	-43.22 to -10.44	Yes	**	0.0034
WKY vs. CUMS BHR	-61.67	-82.32 to -41.02	Yes	****	<0.0001
CUMS WKY vs. BHR	-26.17	-46.83 to -5.507	Yes	*	0.0166
CUMS WKY vs. CUMS BHR	-61	-84.34 to -37.66	Yes	****	<0.0001
BHR vs. CUMS BHR	-34.83	-53.41 to -16.26	Yes	**	0.0017
39
WKY vs. CUMS WKY	0.5	-31.54 to 32.54	No	ns	>0.9999
WKY vs. BHR	-12.5	-38.71 to 13.71	No	ns	0.4942
WKY vs. CUMS BHR	-50.67	-76.81 to -24.53	Yes	***	0.0007
CUMS WKY vs. BHR	-13	-44.76 to 18.76	No	ns	0.5988
CUMS WKY vs. CUMS BHR	-51.17	-82.89 to -19.45	Yes	**	0.0032
BHR vs. CUMS BHR	-38.17	-63.83 to -12.51	Yes	**	0.0049
40
WKY vs. CUMS WKY	-1.167	-33.91 to 31.57	No	ns	0.9994
WKY vs. BHR	-25.17	-55.44 to 5.108	No	ns	0.1099
WKY vs. CUMS BHR	-56.17	-88.04 to -24.30	Yes	**	0.0019
CUMS WKY vs. BHR	-24	-60.19 to 12.19	No	ns	0.24
CUMS WKY vs. CUMS BHR	-55	-92.23 to -17.77	Yes	**	0.0051
BHR vs. CUMS BHR	-31	-66.53 to 4.527	No	ns	0.0924
41
WKY vs. CUMS WKY	-0.3333	-20.38 to 19.71	No	ns	>0.9999
WKY vs. BHR	-26.5	-59.44 to 6.441	No	ns	0.1083
WKY vs. CUMS BHR	-56.83	-83.00 to -30.67	Yes	**	0.0013
CUMS WKY vs. BHR	-26.17	-59.77 to 7.435	No	ns	0.1369
CUMS WKY vs. CUMS BHR	-56.5	-84.57 to -28.43	Yes	***	0.0006
BHR vs. CUMS BHR	-30.33	-65.94 to 5.276	No	ns	0.1011
42
WKY vs. CUMS WKY	8.833	-12.65 to 30.32	No	ns	0.6041
WKY vs. BHR	-14.33	-36.26 to 7.593	No	ns	0.2479
WKY vs. CUMS BHR	-47.67	-75.88 to -19.45	Yes	**	0.0028
CUMS WKY vs. BHR	-23.17	-46.62 to 0.2892	No	ns	0.0531
CUMS WKY vs. CUMS BHR	-56.5	-85.53 to -27.47	Yes	***	0.0009
BHR vs. CUMS BHR	-33.33	-62.57 to -4.096	Yes	*	0.0259
43
WKY vs. CUMS WKY	-1.5	-18.70 to 15.70	No	ns	0.9892
WKY vs. BHR	-20.5	-50.98 to 9.976	No	ns	0.2154
WKY vs. CUMS BHR	-56.5	-92.85 to -20.15	Yes	**	0.0055
CUMS WKY vs. BHR	-19	-49.23 to 11.23	No	ns	0.2185
CUMS WKY vs. CUMS BHR	-55	-91.63 to -18.37	Yes	**	0.0094
BHR vs. CUMS BHR	-36	-75.85 to 3.852	No	ns	0.0794
44
WKY vs. CUMS WKY	0	-28.25 to 28.25	No	ns	>0.9999
WKY vs. BHR	-24.83	-58.24 to 8.575	No	ns	0.168
WKY vs. CUMS BHR	-58	-84.71 to -31.29	Yes	***	0.0004
CUMS WKY vs. BHR	-24.83	-56.35 to 6.684	No	ns	0.1342
CUMS WKY vs. CUMS BHR	-58	-81.01 to -34.99	Yes	****	<0.0001
BHR vs. CUMS BHR	-33.17	-63.60 to -2.734	Yes	*	0.0335
45
WKY vs. CUMS WKY	1.333	-29.79 to 32.45	No	ns	0.9989
WKY vs. BHR	-26.33	-45.94 to -6.725	Yes	**	0.0099
WKY vs. CUMS BHR	-57.33	-86.73 to -27.94	Yes	**	0.0014
CUMS WKY vs. BHR	-27.67	-59.31 to 3.981	No	ns	0.0884
CUMS WKY vs. CUMS BHR	-58.67	-94.63 to -22.71	Yes	**	0.0026
BHR vs. CUMS BHR	-31	-61.05 to -0.9477	Yes	*	0.0433
Test details	Mean 1	Mean 2	Mean Diff.	SE of diff.	N1	N2	q	DF
1
WKY vs. CUMS WKY	94.17	95	-0.8333	7.287	6	6	0.1617	9.943
WKY vs. BHR	94.17	109	-14.83	5.822	6	6	3.603	6.804
WKY vs. CUMS BHR	94.17	112	-17.83	5.839	6	6	4.319	6.867
CUMS WKY vs. BHR	95	109	-14	5.465	6	6	3.623	7.076
CUMS WKY vs. CUMS BHR	95	112	-17	5.483	6	6	4.385	7.146
BHR vs. CUMS BHR	109	112	-3	3.296	6	6	1.287	9.997
2
WKY vs. CUMS WKY	97.17	96.33	0.8333	7.216	6	6	0.1633	9.99
WKY vs. BHR	97.17	111.7	-14.5	5.71	6	6	3.591	7.694
WKY vs. CUMS BHR	97.17	114.3	-17.17	5.466	6	6	4.442	6.781
CUMS WKY vs. BHR	96.33	111.7	-15.33	5.85	6	6	3.707	7.555
CUMS WKY vs. CUMS BHR	96.33	114.3	-18	5.611	6	6	4.536	6.68
BHR vs. CUMS BHR	111.7	114.3	-2.667	3.467	6	6	1.088	9.508
3
WKY vs. CUMS WKY	97.5	98	-0.5	5.572	6	6	0.1269	8.518
WKY vs. BHR	97.5	113.2	-15.67	3.616	6	6	6.127	8.715
WKY vs. CUMS BHR	97.5	115.5	-18	3.104	6	6	8.202	5.642
CUMS WKY vs. BHR	98	113.2	-15.17	5.102	6	6	4.204	6.771
CUMS WKY vs. CUMS BHR	98	115.5	-17.5	4.752	6	6	5.208	5.265
BHR vs. CUMS BHR	113.2	115.5	-2.333	2.147	6	6	1.537	6.419
4
WKY vs. CUMS WKY	96.67	101.2	-4.5	4.337	6	6	1.468	5.939
WKY vs. BHR	96.67	111.5	-14.83	4.423	6	6	4.743	6.361
WKY vs. CUMS BHR	96.67	121.5	-24.83	4.672	6	6	7.517	7.522
CUMS WKY vs. BHR	101.2	111.5	-10.33	2.003	6	6	7.297	9.657
CUMS WKY vs. CUMS BHR	101.2	121.5	-20.33	2.506	6	6	11.48	8.118
BHR vs. CUMS BHR	111.5	121.5	-10	2.652	6	6	5.333	9.059
5
WKY vs. CUMS WKY	100	103.5	-3.5	5.045	6	6	0.9812	9.833
WKY vs. BHR	100	115	-15	3.941	6	6	5.382	8.471
WKY vs. CUMS BHR	100	122.8	-22.83	5.425	6	6	5.953	9.421
CUMS WKY vs. BHR	103.5	115	-11.5	4.342	6	6	3.746	7.832
CUMS WKY vs. CUMS BHR	103.5	122.8	-19.33	5.722	6	6	4.778	9.855
BHR vs. CUMS BHR	115	122.8	-7.833	4.778	6	6	2.319	7.297
6
WKY vs. CUMS WKY	100	102.8	-2.833	3.945	6	6	1.016	9.429
WKY vs. BHR	100	116	-16	2.955	6	6	7.657	8.945
WKY vs. CUMS BHR	100	125.3	-25.33	3.252	6	6	11.02	9.882
CUMS WKY vs. BHR	102.8	116	-13.17	3.544	6	6	5.254	7.719
CUMS WKY vs. CUMS BHR	102.8	125.3	-22.5	3.795	6	6	8.384	8.931
BHR vs. CUMS BHR	116	125.3	-9.333	2.753	6	6	4.795	9.441
7
WKY vs. CUMS WKY	98.33	103	-4.667	6.114	6	6	1.079	9.684
WKY vs. BHR	98.33	118	-19.67	4.716	6	6	5.897	8.758
WKY vs. CUMS BHR	98.33	128.2	-29.83	4.495	6	6	9.386	7.9
CUMS WKY vs. BHR	103	118	-15	5.385	6	6	3.939	7.86
CUMS WKY vs. CUMS BHR	103	128.2	-25.17	5.192	6	6	6.854	7.114
BHR vs. CUMS BHR	118	128.2	-10.17	3.439	6	6	4.181	9.711
8
WKY vs. CUMS WKY	97	106.7	-9.667	5.524	6	6	2.475	9.923
WKY vs. BHR	97	119.2	-22.17	4.936	6	6	6.351	8.837
WKY vs. CUMS BHR	97	126.3	-29.33	6.596	6	6	6.289	9.468
CUMS WKY vs. BHR	106.7	119.2	-12.5	4.655	6	6	3.797	9.255
CUMS WKY vs. CUMS BHR	106.7	126.3	-19.67	6.389	6	6	4.353	9.079
BHR vs. CUMS BHR	119.2	126.3	-7.167	5.888	6	6	1.721	7.663
9
WKY vs. CUMS WKY	100.3	106.3	-6	7.913	6	6	1.072	9.789
WKY vs. BHR	100.3	117.8	-17.5	10.74	6	6	2.305	8.756
WKY vs. CUMS BHR	100.3	131.2	-30.83	6.986	6	6	6.242	8.181
CUMS WKY vs. BHR	106.3	117.8	-11.5	10.3	6	6	1.579	8.023
CUMS WKY vs. CUMS BHR	106.3	131.2	-24.83	6.293	6	6	5.58	8.915
BHR vs. CUMS BHR	117.8	131.2	-13.33	9.605	6	6	1.963	6.583
10
WKY vs. CUMS WKY	101.7	109.2	-7.5	11.59	6	6	0.9153	6.369
WKY vs. BHR	101.7	120.7	-19	7.773	6	6	3.457	8.281
WKY vs. CUMS BHR	101.7	137.3	-35.67	7.578	6	6	6.656	8.456
CUMS WKY vs. BHR	109.2	120.7	-11.5	12.72	6	6	1.279	8.276
CUMS WKY vs. CUMS BHR	109.2	137.3	-28.17	12.6	6	6	3.161	8.103
BHR vs. CUMS BHR	120.7	137.3	-16.67	9.217	6	6	2.557	9.988
11
WKY vs. CUMS WKY	106.5	111.5	-5	11.45	6	6	0.6176	9.847
WKY vs. BHR	106.5	120.8	-14.33	11.65	6	6	1.739	9.927
WKY vs. CUMS BHR	106.5	135.5	-29	14.12	6	6	2.904	9.362
CUMS WKY vs. BHR	111.5	120.8	-9.333	10.93	6	6	1.208	9.984
CUMS WKY vs. CUMS BHR	111.5	135.5	-24	13.53	6	6	2.508	8.776
BHR vs. CUMS BHR	120.8	135.5	-14.67	13.71	6	6	1.513	8.969
12
WKY vs. CUMS WKY	100.2	108.7	-8.5	8.454	6	6	1.422	6.144
WKY vs. BHR	100.2	120.3	-20.17	7.879	6	6	3.62	6.335
WKY vs. CUMS BHR	100.2	143.3	-43.17	6.404	6	6	9.533	7.109
CUMS WKY vs. BHR	108.7	120.3	-11.67	10.89	6	6	1.514	9.938
CUMS WKY vs. CUMS BHR	108.7	143.3	-34.67	9.88	6	6	4.962	9.112
BHR vs. CUMS BHR	120.3	143.3	-23	9.393	6	6	3.463	9.461
13
WKY vs. CUMS WKY	96.5	107.2	-10.67	9.651	6	6	1.563	9.964
WKY vs. BHR	96.5	117.3	-20.83	10.19	6	6	2.892	9.977
WKY vs. CUMS BHR	96.5	143.2	-46.67	9.737	6	6	6.778	9.983
CUMS WKY vs. BHR	107.2	117.3	-10.17	9.907	6	6	1.451	9.884
CUMS WKY vs. CUMS BHR	107.2	143.2	-36	9.444	6	6	5.391	9.997
BHR vs. CUMS BHR	117.3	143.2	-25.83	9.99	6	6	3.657	9.92
14
WKY vs. CUMS WKY	101.5	109.7	-8.167	10.1	6	6	1.143	9.22
WKY vs. BHR	101.5	122.7	-21.17	10.39	6	6	2.88	9.542
WKY vs. CUMS BHR	101.5	150.8	-49.33	10.99	6	6	6.349	9.918
CUMS WKY vs. BHR	109.7	122.7	-13	8.852	6	6	2.077	9.942
CUMS WKY vs. CUMS BHR	109.7	150.8	-41.17	9.543	6	6	6.101	9.595
BHR vs. CUMS BHR	122.7	150.8	-28.17	9.853	6	6	4.043	9.831
15
WKY vs. CUMS WKY	95	111.5	-16.5	7.379	6	6	3.162	9.712
WKY vs. BHR	95	126.3	-31.33	11.44	6	6	3.875	6.995
WKY vs. CUMS BHR	95	152	-57	6.688	6	6	12.05	9.999
CUMS WKY vs. BHR	111.5	126.3	-14.83	11.84	6	6	1.772	7.713
CUMS WKY vs. CUMS BHR	111.5	152	-40.5	7.356	6	6	7.786	9.688
BHR vs. CUMS BHR	126.3	152	-25.67	11.42	6	6	3.178	6.968
16
WKY vs. CUMS WKY	100	108.2	-8.167	5.036	6	6	2.293	8.554
WKY vs. BHR	100	120	-20	3.768	6	6	7.506	9.973
WKY vs. CUMS BHR	100	152.5	-52.5	6.391	6	6	11.62	7.13
CUMS WKY vs. BHR	108.2	120	-11.83	4.963	6	6	3.372	8.296
CUMS WKY vs. CUMS BHR	108.2	152.5	-44.33	7.161	6	6	8.755	9.164
BHR vs. CUMS BHR	120	152.5	-32.5	6.334	6	6	7.257	6.938
17
WKY vs. CUMS WKY	100.8	109	-8.167	4.636	6	6	2.491	6.104
WKY vs. BHR	100.8	125.3	-24.5	4.405	6	6	7.865	6.234
WKY vs. CUMS BHR	100.8	158.5	-57.67	3.822	6	6	21.34	6.685
CUMS WKY vs. BHR	109	125.3	-16.33	6.048	6	6	3.819	9.967
CUMS WKY vs. CUMS BHR	109	158.5	-49.5	5.638	6	6	12.42	9.552
BHR vs. CUMS BHR	125.3	158.5	-33.17	5.449	6	6	8.608	9.746
18
WKY vs. CUMS WKY	99.5	113.8	-14.33	6.553	6	6	3.093	5.707
WKY vs. BHR	99.5	121.8	-22.33	5.165	6	6	6.115	6.179
WKY vs. CUMS BHR	99.5	165.8	-66.33	8.945	6	6	10.49	5.369
CUMS WKY vs. BHR	113.8	121.8	-8	7.995	6	6	1.415	9.392
CUMS WKY vs. CUMS BHR	113.8	165.8	-52	10.83	6	6	6.791	9.091
BHR vs. CUMS BHR	121.8	165.8	-44	10.05	6	6	6.192	7.819
19
WKY vs. CUMS WKY	96.17	111	-14.83	7.227	6	6	2.903	8.123
WKY vs. BHR	96.17	124.3	-28.17	5.203	6	6	7.656	10
WKY vs. CUMS BHR	96.17	165.5	-69.33	7.313	6	6	13.41	8.046
CUMS WKY vs. BHR	111	124.3	-13.33	7.223	6	6	2.61	8.114
CUMS WKY vs. CUMS BHR	111	165.5	-54.5	8.865	6	6	8.695	9.997
BHR vs. CUMS BHR	124.3	165.5	-41.17	7.309	6	6	7.965	8.037
20
WKY vs. CUMS WKY	104.8	117.7	-12.83	6.793	6	6	2.672	9.784
WKY vs. BHR	104.8	120.2	-15.33	9.241	6	6	2.347	8.741
WKY vs. CUMS BHR	104.8	178.5	-73.67	12.51	6	6	8.327	6.956
CUMS WKY vs. BHR	117.7	120.2	-2.5	8.862	6	6	0.3989	8.002
CUMS WKY vs. CUMS BHR	117.7	178.5	-60.83	12.23	6	6	7.032	6.477
BHR vs. CUMS BHR	120.2	178.5	-58.33	13.75	6	6	6.002	8.758
21
WKY vs. CUMS WKY	93	108.5	-15.5	6.582	6	6	3.331	9.105
WKY vs. BHR	93	123.2	-30.17	9.272	6	6	4.601	7.004
WKY vs. CUMS BHR	93	171.8	-78.83	13.36	6	6	8.346	5.901
CUMS WKY vs. BHR	108.5	123.2	-14.67	9.977	6	6	2.079	8.449
CUMS WKY vs. CUMS BHR	108.5	171.8	-63.33	13.86	6	6	6.464	6.688
BHR vs. CUMS BHR	123.2	171.8	-48.67	15.32	6	6	4.493	8.656
22
WKY vs. CUMS WKY	98.83	120.7	-21.83	4.94	6	6	6.25	9.263
WKY vs. BHR	98.83	126.5	-27.67	4.291	6	6	9.119	9.977
WKY vs. CUMS BHR	98.83	175.7	-76.83	4.947	6	6	21.96	9.254
CUMS WKY vs. BHR	120.7	126.5	-5.833	5.029	6	6	1.64	9.468
CUMS WKY vs. CUMS BHR	120.7	175.7	-55	5.6	6	6	13.89	10
BHR vs. CUMS BHR	126.5	175.7	-49.17	5.036	6	6	13.81	9.46
23
WKY vs. CUMS WKY	97.5	117	-19.5	5.807	6	6	4.749	5.962
WKY vs. BHR	97.5	123.5	-26	2.214	6	6	16.61	9.548
WKY vs. CUMS BHR	97.5	178.3	-80.83	8.979	6	6	12.73	5.384
CUMS WKY vs. BHR	117	123.5	-6.5	5.714	6	6	1.609	5.621
CUMS WKY vs. CUMS BHR	117	178.3	-61.33	10.41	6	6	8.332	8.422
BHR vs. CUMS BHR	123.5	178.3	-54.83	8.92	6	6	8.694	5.247
24
WKY vs. CUMS WKY	93.67	119.2	-25.5	7.742	6	6	4.658	8.59
WKY vs. BHR	93.67	122.7	-29	10.06	6	6	4.078	9.727
WKY vs. CUMS BHR	93.67	175.2	-81.5	7.225	6	6	15.95	7.267
CUMS WKY vs. BHR	119.2	122.7	-3.5	8.768	6	6	0.5645	7.767
CUMS WKY vs. CUMS BHR	119.2	175.2	-56	5.284	6	6	14.99	9.288
BHR vs. CUMS BHR	122.7	175.2	-52.5	8.315	6	6	8.929	6.661
25
WKY vs. CUMS WKY	100.8	109.8	-9	7.693	6	6	1.654	9.078
WKY vs. BHR	100.8	123.7	-22.83	7.137	6	6	4.524	7.792
WKY vs. CUMS BHR	100.8	172.8	-72	7.797	6	6	13.06	9.253
CUMS WKY vs. BHR	109.8	123.7	-13.83	5.663	6	6	3.454	9.379
CUMS WKY vs. CUMS BHR	109.8	172.8	-63	6.475	6	6	13.76	9.985
BHR vs. CUMS BHR	123.7	172.8	-49.17	5.803	6	6	11.98	9.212
26
WKY vs. CUMS WKY	101.3	109	-7.667	6.917	6	6	1.567	8.252
WKY vs. BHR	101.3	120.3	-19	8.949	6	6	3.002	6.853
WKY vs. CUMS BHR	101.3	171.5	-70.17	5.082	6	6	19.53	10
CUMS WKY vs. BHR	109	120.3	-11.33	10.11	6	6	1.586	9.093
CUMS WKY vs. CUMS BHR	109	171.5	-62.5	6.917	6	6	12.78	8.253
BHR vs. CUMS BHR	120.3	171.5	-51.17	8.95	6	6	8.085	6.854
27
WKY vs. CUMS WKY	95	107	-12	3.454	6	6	4.913	8.507
WKY vs. BHR	95	118.5	-23.5	6.83	6	6	4.866	7.113
WKY vs. CUMS BHR	95	165.3	-70.33	5.499	6	6	18.09	8.377
CUMS WKY vs. BHR	107	118.5	-11.5	6.454	6	6	2.52	5.9
CUMS WKY vs. CUMS BHR	107	165.3	-58.33	5.024	6	6	16.42	6.552
BHR vs. CUMS BHR	118.5	165.3	-46.83	7.743	6	6	8.553	9.304
28
WKY vs. CUMS WKY	101	102	-1	5.944	6	6	0.2379	9.543
WKY vs. BHR	101	121	-20	6.356	6	6	4.45	9.957
WKY vs. CUMS BHR	101	162.5	-61.5	8.31	6	6	10.47	8.76
CUMS WKY vs. BHR	102	121	-19	5.715	6	6	4.701	9.765
CUMS WKY vs. CUMS BHR	102	162.5	-60.5	7.83	6	6	10.93	7.678
BHR vs. CUMS BHR	121	162.5	-41.5	8.148	6	6	7.203	8.43
29
WKY vs. CUMS WKY	98.33	106.7	-8.333	5.275	6	6	2.234	8.774
WKY vs. BHR	98.33	124.3	-26	5.884	6	6	6.249	9.893
WKY vs. CUMS BHR	98.33	167.5	-69.17	6.921	6	6	14.13	9.608
CUMS WKY vs. BHR	106.7	124.3	-17.67	4.922	6	6	5.076	9.269
CUMS WKY vs. CUMS BHR	106.7	167.5	-60.83	6.123	6	6	14.05	7.772
BHR vs. CUMS BHR	124.3	167.5	-43.17	6.655	6	6	9.173	9.176
30
WKY vs. CUMS WKY	95.83	104.5	-8.667	7.372	6	6	1.663	9.976
WKY vs. BHR	95.83	120.2	-24.33	7.97	6	6	4.318	9.663
WKY vs. CUMS BHR	95.83	161.3	-65.5	6.948	6	6	13.33	9.951
CUMS WKY vs. BHR	104.5	120.2	-15.67	8.137	6	6	2.723	9.811
CUMS WKY vs. CUMS BHR	104.5	161.3	-56.83	7.139	6	6	11.26	9.86
BHR vs. CUMS BHR	120.2	161.3	-41.17	7.755	6	6	7.507	9.396
31
WKY vs. CUMS WKY	101.2	98.33	2.833	5.361	6	6	0.7474	9.745
WKY vs. BHR	101.2	127.7	-26.5	7.248	6	6	5.17	8.827
WKY vs. CUMS BHR	101.2	164.8	-63.67	6.572	6	6	13.7	9.51
CUMS WKY vs. BHR	98.33	127.7	-29.33	6.92	6	6	5.995	8.019
CUMS WKY vs. CUMS BHR	98.33	164.8	-66.5	6.208	6	6	15.15	8.767
BHR vs. CUMS BHR	127.7	164.8	-37.17	7.895	6	6	6.657	9.78
32
WKY vs. CUMS WKY	96.83	102.8	-6	6.201	6	6	1.368	6.259
WKY vs. BHR	96.83	125.5	-28.67	7.226	6	6	5.611	9.144
WKY vs. CUMS BHR	96.83	164.8	-68	7.388	6	6	13.02	9.416
CUMS WKY vs. BHR	102.8	125.5	-22.67	4.741	6	6	6.761	7.275
CUMS WKY vs. CUMS BHR	102.8	164.8	-62	4.986	6	6	17.59	7.036
BHR vs. CUMS BHR	125.5	164.8	-39.33	6.214	6	6	8.952	9.962
33
WKY vs. CUMS WKY	91	104.2	-13.17	5.449	6	6	3.417	7.438
WKY vs. BHR	91	119	-28	5.574	6	6	7.104	7.32
WKY vs. CUMS BHR	91	158.7	-67.67	6.687	6	6	14.31	6.551
CUMS WKY vs. BHR	104.2	119	-14.83	6.964	6	6	3.012	9.992
CUMS WKY vs. CUMS BHR	104.2	158.7	-54.5	7.883	6	6	9.778	9.448
BHR vs. CUMS BHR	119	158.7	-39.67	7.969	6	6	7.039	9.559
34
WKY vs. CUMS WKY	97.33	106.3	-9	6.3	6	6	2.02	9.955
WKY vs. BHR	97.33	120.7	-23.33	5.957	6	6	5.539	9.981
WKY vs. CUMS BHR	97.33	159.3	-62	8.408	6	6	10.43	8.151
CUMS WKY vs. BHR	106.3	120.7	-14.33	6.177	6	6	3.282	9.88
CUMS WKY vs. CUMS BHR	106.3	159.3	-53	8.565	6	6	8.751	8.485
BHR vs. CUMS BHR	120.7	159.3	-38.67	8.316	6	6	6.576	7.942
35
WKY vs. CUMS WKY	95.33	99.83	-4.5	4.116	6	6	1.546	9.233
WKY vs. BHR	95.33	121.2	-25.83	6.44	6	6	5.673	8.167
WKY vs. CUMS BHR	95.33	161	-65.67	7.783	6	6	11.93	7.096
CUMS WKY vs. BHR	99.83	121.2	-21.33	6.049	6	6	4.988	6.899
CUMS WKY vs. CUMS BHR	99.83	161	-61.17	7.463	6	6	11.59	6.196
BHR vs. CUMS BHR	121.2	161	-39.83	8.957	6	6	6.289	9.463
36
WKY vs. CUMS WKY	99.33	102.5	-3.167	5.269	6	6	0.85	9.913
WKY vs. BHR	99.33	120.8	-21.5	6.497	6	6	4.68	8.597
WKY vs. CUMS BHR	99.33	159.5	-60.17	8.841	6	6	9.624	6.85
CUMS WKY vs. BHR	102.5	120.8	-18.33	6.694	6	6	3.873	9.059
CUMS WKY vs. CUMS BHR	102.5	159.5	-57	8.987	6	6	8.97	7.197
BHR vs. CUMS BHR	120.8	159.5	-38.67	9.758	6	6	5.604	8.752
37
WKY vs. CUMS WKY	98.17	101	-2.833	6.452	6	6	0.621	9.722
WKY vs. BHR	98.17	121.5	-23.33	5.172	6	6	6.381	9.208
WKY vs. CUMS BHR	98.17	152.8	-54.67	6.985	6	6	11.07	9.219
CUMS WKY vs. BHR	101	121.5	-20.5	5.812	6	6	4.988	8.375
CUMS WKY vs. CUMS BHR	101	152.8	-51.83	7.472	6	6	9.811	9.838
BHR vs. CUMS BHR	121.5	152.8	-31.33	6.399	6	6	6.925	7.753
38
WKY vs. CUMS WKY	95.33	96	-0.6667	7.191	6	6	0.1311	9.432
WKY vs. BHR	95.33	122.2	-26.83	5.139	6	6	7.385	8.141
WKY vs. CUMS BHR	95.33	157	-61.67	6.726	6	6	12.97	9.814
CUMS WKY vs. BHR	96	122.2	-26.17	6.253	6	6	5.918	7.047
CUMS WKY vs. CUMS BHR	96	157	-61	7.611	6	6	11.33	9.877
BHR vs. CUMS BHR	122.2	157	-34.83	5.712	6	6	8.624	7.5
39
WKY vs. CUMS WKY	102.7	102.2	0.5	10.32	6	6	0.06853	9.241
WKY vs. BHR	102.7	115.2	-12.5	8.564	6	6	2.064	9.987
WKY vs. CUMS BHR	102.7	153.3	-50.67	8.541	6	6	8.389	9.983
CUMS WKY vs. BHR	102.2	115.2	-13	10.19	6	6	1.804	9.076
CUMS WKY vs. CUMS BHR	102.2	153.3	-51.17	10.17	6	6	7.114	9.05
BHR vs. CUMS BHR	115.2	153.3	-38.17	8.387	6	6	6.436	10
40
WKY vs. CUMS WKY	100.7	101.8	-1.167	10.35	6	6	0.1594	8.465
WKY vs. BHR	100.7	125.8	-25.17	9.685	6	6	3.675	8.943
WKY vs. CUMS BHR	100.7	156.8	-56.17	10.12	6	6	7.849	8.627
CUMS WKY vs. BHR	101.8	125.8	-24	11.81	6	6	2.874	9.909
CUMS WKY vs. CUMS BHR	101.8	156.8	-55	12.17	6	6	6.392	9.99
BHR vs. CUMS BHR	125.8	156.8	-31	11.6	6	6	3.778	9.959
41
WKY vs. CUMS WKY	95.33	95.67	-0.3333	5.873	6	6	0.08027	6.282
WKY vs. BHR	95.33	121.8	-26.5	9.238	6	6	4.057	5.488
WKY vs. CUMS BHR	95.33	152.2	-56.83	7.461	6	6	10.77	5.765
CUMS WKY vs. BHR	95.67	121.8	-26.17	10.58	6	6	3.499	8.288
CUMS WKY vs. CUMS BHR	95.67	152.2	-56.5	9.067	6	6	8.813	9.377
BHR vs. CUMS BHR	121.8	152.2	-30.33	11.53	6	6	3.719	9.526
42
WKY vs. CUMS WKY	101.8	93	8.833	6.988	6	6	1.788	9.732
WKY vs. BHR	101.8	116.2	-14.33	7.117	6	6	2.848	9.63
WKY vs. CUMS BHR	101.8	149.5	-47.67	8.844	6	6	7.622	8.132
CUMS WKY vs. BHR	93	116.2	-23.17	7.666	6	6	4.274	9.99
CUMS WKY vs. CUMS BHR	93	149.5	-56.5	9.291	6	6	8.6	8.962
BHR vs. CUMS BHR	116.2	149.5	-33.33	9.389	6	6	5.021	9.11
43
WKY vs. CUMS WKY	95.67	97.17	-1.5	4.933	6	6	0.43	5.87
WKY vs. BHR	95.67	116.2	-20.5	9.508	6	6	3.049	7.968
WKY vs. CUMS BHR	95.67	152.2	-56.5	11.04	6	6	7.238	7.141
CUMS WKY vs. BHR	97.17	116.2	-19	8.366	6	6	3.212	5.288
CUMS WKY vs. CUMS BHR	97.17	152.2	-55	10.07	6	6	7.722	5.197
BHR vs. CUMS BHR	116.2	152.2	-36	12.94	6	6	3.934	9.659
44
WKY vs. CUMS WKY	91.33	91.33	0	9.17	6	6	0	9.634
WKY vs. BHR	91.33	116.2	-24.83	10.88	6	6	3.229	9.779
WKY vs. CUMS BHR	91.33	149.3	-58	8.487	6	6	9.665	8.649
CUMS WKY vs. BHR	91.33	116.2	-24.83	10.09	6	6	3.48	8.988
CUMS WKY vs. CUMS BHR	91.33	149.3	-58	7.458	6	6	11	9.551
BHR vs. CUMS BHR	116.2	149.3	-33.17	9.477	6	6	4.95	7.904
45
WKY vs. CUMS WKY	94.5	93.17	1.333	9.41	6	6	0.2004	7.023
WKY vs. BHR	94.5	120.8	-26.33	6.346	6	6	5.868	9.486
WKY vs. CUMS BHR	94.5	151.8	-57.33	8.964	6	6	9.046	7.253
CUMS WKY vs. BHR	93.17	120.8	-27.67	9.896	6	6	3.954	8.045
CUMS WKY vs. CUMS BHR	93.17	151.8	-58.67	11.75	6	6	7.063	9.965
BHR vs. CUMS BHR	120.8	151.8	-31	9.472	6	6	4.628	8.337

## Sheet: Fig.1B
	WKY						CUMS WKY						BHR						CUMS BHR
1	291	305	286	302	297	275	290	265	253	303	273	284	306	283	277	276	289	308	310	304	295	287	297	292
2	259	275	254	290	263	290	294	270	260	296	311	288	286	268	288	275	322	275	291	301	285	288	282	277
3	268	284	286	275	287	282	271	254	259	270	303	294	305	265	308	280	284	269	289	280	271	277	297	294
4	276	282	277	278	274	298	265	299	294	271	258	264	293	301	254	256	320	274	315	297	295	284	324	305
5	252	276	290	275	270	273	257	285	285	286	293	300	298	284	299	278	290	279	301	326	347	290	310	294
6	273	280	277	274	283	296	272	266	326	292	251	290	309	312	309	293	282	309	294	305	301	332	334	348
7	250	255	269	250	287	291	277	316	335	308	287	300	279	271	282	293	273	328	322	332	346	335	331	347
8	287	266	290	255	298	275	287	309	316	289	287	253	251	252	322	289	280	290	297	297	301	349	294	325
9	282	308	286	301	311	312	294	258	316	327	279	264	296	270	292	294	296	309	305	309	343	331	347	344
10	276	260	331	325	265	266	307	254	288	278	271	292	284	266	318	284	287	307	305	341	315	344	306	313
11	267	297	272	251	276	286	261	289	270	283	307	298	304	271	273	291	293	273	343	340	330	338	336	288
12	257	278	298	286	306	290	260	281	270	328	286	269	269	265	269	278	298	278	347	338	335	347	331	349
13	284	286	250	279	260	268	305	254	326	309	294	268	253	279	277	294	327	280	300	333	285	326	319	321
14	295	345	281	319	316	295	318	316	287	305	296	286	289	316	304	309	291	289	298	339	330	333	283	322
15	299	289	287	314	260	275	329	289	295	332	299	338	290	300	292	308	255	310	324	270	337	339	344	347
16	292	293	337	292	304	295	332	298	307	327	266	305	273	267	292	308	314	301	275	314	328	316	288	311
17	271	275	296	283	290	273	286	320	301	312	250	328	286	314	272	273	288	269	339	336	341	346	321	280
18	257	274	282	297	256	292	293	291	289	287	305	337	274	265	285	255	266	297	312	292	344	326	295	318
19	322	301	315	275	305	285	314	293	286	288	274	305	308	304	298	304	309	308	325	338	345	345	344	338
20	347	275	290	267	336	291	284	310	335	289	272	302	326	325	307	301	303	278	341	340	286	326	300	334
21	304	284	301	313	291	310	291	286	332	309	300	329	284	303	314	323	320	291	306	299	322	317	340	341
22	276	317	268	280	257	270	323	298	339	323	263	295	296	302	308	324	309	296	314	294	310	297	328	305
23	282	287	273	272	266	265	333	255	304	296	262	335	272	299	256	309	294	281	341	287	314	285	329	328
24	345	303	276	299	330	348	308	286	322	251	281	280	276	297	271	290	290	283	332	298	306	309	343	346
25	282	264	279	282	323	339	251	287	290	261	251	287	324	280	303	314	290	301	337	326	314	310	304	299
26	278	326	303	315	292	319	280	269	334	252	270	291	292	282	293	286	297	327	305	332	319	282	343	322
27	319	302	271	279	349	313	256	295	313	281	266	268	282	274	280	290	284	296	310	331	286	328	285	331
28	310	288	303	293	319	283	278	269	292	290	283	280	314	324	293	292	284	325	286	306	313	329	326	335
29	280	311	315	284	299	293	276	264	308	305	297	296	286	291	292	283	307	328	286	314	288	280	331	277
30	312	303	274	280	291	276	286	329	298	337	294	252	316	280	326	284	292	293	322	282	304	325	314	300
31	295	299	318	317	285	300	286	339	296	318	278	264	296	286	300	298	283	293	310	319	321	341	349	319
32	293	314	286	286	321	328	268	329	267	331	269	271	308	314	301	300	295	307	314	344	322	288	336	324
33	288	296	254	259	291	277	258	296	292	271	286	283	267	276	285	271	274	314	306	335	295	276	336	296
34	280	298	285	254	291	260	287	302	267	297	290	255	305	265	291	294	270	292	314	347	311	297	337	291
35	271	251	309	343	282	295	283	300	278	277	261	289	296	301	281	325	312	280	319	321	280	296	270	326
36	328	317	306	278	292	289	304	287	256	279	253	255	287	327	326	325	314	282	286	295	318	302	316	282
37	290	347	292	284	302	326	307	261	261	255	293	250	303	314	298	312	316	324	290	340	322	282	282	304
38	311	275	319	286	333	291	332	269	285	276	287	268	283	304	284	305	292	250	336	341	349	310	282	307
39	291	318	291	278	286	311	272	260	299	294	254	276	301	298	322	291	292	294	279	295	347	280	295	321
40	324	275	309	294	321	303	292	251	278	287	272	287	278	311	302	319	300	286	342	339	334	282	280	287
41	291	257	267	304	301	283	280	295	296	295	274	311	300	299	316	319	281	297	349	332	340	289	289	326
42	281	314	281	272	305	300	286	278	282	256	275	310	269	286	284	305	305	286	287	280	298	328	302	284
43	343	301	278	257	313	277	261	258	267	297	269	262	325	282	287	309	284	295	271	297	340	339	307	305
44	318	251	293	340	257	291	267	274	276	282	295	277	293	309	320	304	290	328	270	279	332	348	287	317
45	264	343	286	274	331	312	291	288	286	297	250	291	293	305	281	298	299	282	297	276	341	338	284	298
Two-way RM ANOVA	Matching: Stacked
Assume sphericity?	No
Alpha	0.05
Source of Variation	% of total variation	P value	P value summary	Significant?	Geisser-Greenhouse's epsilon
Time x Column Factor	15.41	<0.0001	****	Yes
Time	7.679	<0.0001	****	Yes	1
Column Factor	18.68	<0.0001	****	Yes
Subject	1.86	0.0905	ns	No
ANOVA table	SS	DF	MS	F (DFn, DFd)	P value
Time x Column Factor	91731	132	694.9	F (132, 880) = 1.822	P<0.0001
Time	45705	44	1039	F (44.00, 880.0) = 2.724	P<0.0001
Column Factor	111161	3	37054	F (3, 20) = 66.92	P<0.0001
Subject	11073	20	553.7	F (20, 880) = 1.452	P=0.0905
Residual	335562	880	381.3
Tukey's multiple comparisons test	Mean Diff.	95.00% CI of diff.	Below threshold?	Summary	Adjusted P Value
Row 1
WKY vs. CUMS WKY	14.67	-12.77 to 42.10	No	ns	0.3825
WKY vs. BHR	2.833	-19.82 to 25.48	No	ns	0.9792
WKY vs. CUMS BHR	-4.833	-22.42 to 12.75	No	ns	0.8282
CUMS WKY vs. BHR	-11.83	-40.72 to 17.05	No	ns	0.6033
CUMS WKY vs. CUMS BHR	-19.5	-46.28 to 7.285	No	ns	0.1626
BHR vs. CUMS BHR	-7.667	-29.01 to 13.68	No	ns	0.6732
Row 2
WKY vs. CUMS WKY	-14.67	-45.18 to 15.85	No	ns	0.4851
WKY vs. BHR	-13.83	-45.15 to 17.48	No	ns	0.5492
WKY vs. CUMS BHR	-15.5	-38.98 to 7.985	No	ns	0.2233
CUMS WKY vs. BHR	0.8333	-32.64 to 34.30	No	ns	0.9998
CUMS WKY vs. CUMS BHR	-0.8333	-28.40 to 26.73	No	ns	0.9996
BHR vs. CUMS BHR	-1.667	-30.31 to 26.98	No	ns	0.9971
Row 3
WKY vs. CUMS WKY	5.167	-23.58 to 33.91	No	ns	0.9256
WKY vs. BHR	-4.833	-31.44 to 21.77	No	ns	0.9256
WKY vs. CUMS BHR	-4.333	-20.41 to 11.74	No	ns	0.8345
CUMS WKY vs. BHR	-10	-43.05 to 23.05	No	ns	0.7917
CUMS WKY vs. CUMS BHR	-9.5	-38.55 to 19.55	No	ns	0.7217
BHR vs. CUMS BHR	0.5	-26.56 to 27.56	No	ns	>0.9999
Row 4
WKY vs. CUMS WKY	5.667	-19.90 to 31.23	No	ns	0.8858
WKY vs. BHR	-2.167	-41.06 to 36.73	No	ns	0.9972
WKY vs. CUMS BHR	-22.5	-44.51 to -0.4865	Yes	*	0.0452
CUMS WKY vs. BHR	-7.833	-48.14 to 32.47	No	ns	0.9254
CUMS WKY vs. CUMS BHR	-28.17	-56.30 to -0.03296	Yes	*	0.0497
BHR vs. CUMS BHR	-20.33	-59.77 to 19.11	No	ns	0.402
Row 5
WKY vs. CUMS WKY	-11.67	-35.65 to 12.31	No	ns	0.4751
WKY vs. BHR	-15.33	-34.74 to 4.075	No	ns	0.1339
WKY vs. CUMS BHR	-38.67	-71.33 to -6.004	Yes	*	0.0222
CUMS WKY vs. BHR	-3.667	-26.01 to 18.68	No	ns	0.9521
CUMS WKY vs. CUMS BHR	-27	-60.52 to 6.520	No	ns	0.1231
BHR vs. CUMS BHR	-23.33	-55.49 to 8.824	No	ns	0.1618
Row 6
WKY vs. CUMS WKY	-2.333	-41.07 to 36.40	No	ns	0.9965
WKY vs. BHR	-21.83	-40.62 to -3.043	Yes	*	0.0235
WKY vs. CUMS BHR	-38.5	-70.82 to -6.178	Yes	*	0.0232
CUMS WKY vs. BHR	-19.5	-58.33 to 19.33	No	ns	0.4079
CUMS WKY vs. CUMS BHR	-36.17	-78.92 to 6.591	No	ns	0.1044
BHR vs. CUMS BHR	-16.67	-49.46 to 16.12	No	ns	0.4131
Row 7
WKY vs. CUMS WKY	-36.83	-71.61 to -2.058	Yes	*	0.0375
WKY vs. BHR	-20.67	-55.93 to 14.60	No	ns	0.3292
WKY vs. CUMS BHR	-68.5	-96.09 to -40.91	Yes	***	0.0003
CUMS WKY vs. BHR	16.17	-20.93 to 53.26	No	ns	0.5642
CUMS WKY vs. CUMS BHR	-31.67	-62.52 to -0.8146	Yes	*	0.0447
BHR vs. CUMS BHR	-47.83	-79.37 to -16.29	Yes	**	0.0065
Row 8
WKY vs. CUMS WKY	-11.67	-46.34 to 23.01	No	ns	0.7281
WKY vs. BHR	-2.167	-42.72 to 38.39	No	ns	0.9981
WKY vs. CUMS BHR	-32	-66.65 to 2.649	No	ns	0.0718
CUMS WKY vs. BHR	9.5	-34.02 to 53.02	No	ns	0.9051
CUMS WKY vs. CUMS BHR	-20.33	-59.21 to 18.54	No	ns	0.4208
BHR vs. CUMS BHR	-29.83	-73.34 to 13.67	No	ns	0.2161
Row 9
WKY vs. CUMS WKY	10.33	-31.10 to 51.76	No	ns	0.8422
WKY vs. BHR	7.167	-15.56 to 29.89	No	ns	0.7717
WKY vs. CUMS BHR	-29.83	-58.75 to -0.9153	Yes	*	0.0431
CUMS WKY vs. BHR	-3.167	-44.56 to 38.22	No	ns	0.9938
CUMS WKY vs. CUMS BHR	-40.17	-83.12 to 2.788	No	ns	0.0676
BHR vs. CUMS BHR	-37	-65.75 to -8.249	Yes	*	0.0134
Row 10
WKY vs. CUMS WKY	5.5	-42.91 to 53.91	No	ns	0.9823
WKY vs. BHR	-3.833	-52.31 to 44.65	No	ns	0.9939
WKY vs. CUMS BHR	-33.5	-81.66 to 14.66	No	ns	0.1929
CUMS WKY vs. BHR	-9.333	-41.93 to 23.26	No	ns	0.8171
CUMS WKY vs. CUMS BHR	-39	-70.57 to -7.433	Yes	*	0.016
BHR vs. CUMS BHR	-29.67	-61.45 to 2.120	No	ns	0.0691
Row 11
WKY vs. CUMS WKY	-9.833	-39.04 to 19.38	No	ns	0.736
WKY vs. BHR	-9.333	-35.60 to 16.94	No	ns	0.7028
WKY vs. CUMS BHR	-54.33	-87.22 to -21.45	Yes	**	0.0026
CUMS WKY vs. BHR	0.5	-27.19 to 28.19	No	ns	>0.9999
CUMS WKY vs. CUMS BHR	-44.5	-78.23 to -10.77	Yes	*	0.0109
BHR vs. CUMS BHR	-45	-76.80 to -13.20	Yes	**	0.0077
Row 12
WKY vs. CUMS WKY	3.5	-34.28 to 41.28	No	ns	0.991
WKY vs. BHR	9.667	-16.96 to 36.30	No	ns	0.6787
WKY vs. CUMS BHR	-55.33	-80.73 to -29.93	Yes	***	0.0008
CUMS WKY vs. BHR	6.167	-29.91 to 42.24	No	ns	0.941
CUMS WKY vs. CUMS BHR	-58.83	-94.74 to -22.93	Yes	**	0.0053
BHR vs. CUMS BHR	-65	-83.20 to -46.80	Yes	****	<0.0001
Row 13
WKY vs. CUMS WKY	-21.5	-61.89 to 18.89	No	ns	0.3748
WKY vs. BHR	-13.83	-50.84 to 23.17	No	ns	0.6465
WKY vs. CUMS BHR	-42.83	-71.82 to -13.85	Yes	**	0.0054
CUMS WKY vs. BHR	7.667	-37.89 to 53.22	No	ns	0.9534
CUMS WKY vs. CUMS BHR	-21.33	-62.91 to 20.25	No	ns	0.4202
BHR vs. CUMS BHR	-29	-67.55 to 9.545	No	ns	0.1585
Row 14
WKY vs. CUMS WKY	7.167	-27.63 to 41.96	No	ns	0.9111
WKY vs. BHR	8.833	-25.34 to 43.01	No	ns	0.833
WKY vs. CUMS BHR	-9	-48.78 to 30.78	No	ns	0.8977
CUMS WKY vs. BHR	1.667	-21.16 to 24.50	No	ns	0.9957
CUMS WKY vs. CUMS BHR	-16.17	-49.98 to 17.64	No	ns	0.4714
BHR vs. CUMS BHR	-17.83	-50.96 to 15.29	No	ns	0.3651
Row 15
WKY vs. CUMS WKY	-26.33	-62.17 to 9.498	No	ns	0.1746
WKY vs. BHR	-5.167	-39.47 to 29.14	No	ns	0.9658
WKY vs. CUMS BHR	-39.5	-83.90 to 4.895	No	ns	0.0832
CUMS WKY vs. BHR	21.17	-15.71 to 58.05	No	ns	0.3467
CUMS WKY vs. CUMS BHR	-13.17	-58.96 to 32.62	No	ns	0.8089
BHR vs. CUMS BHR	-34.33	-79.33 to 10.66	No	ns	0.1499
Row 16
WKY vs. CUMS WKY	-3.667	-41.01 to 33.67	No	ns	0.9895
WKY vs. BHR	9.667	-22.76 to 42.10	No	ns	0.7987
WKY vs. CUMS BHR	-3.167	-36.35 to 30.02	No	ns	0.9907
CUMS WKY vs. BHR	13.33	-24.81 to 51.48	No	ns	0.7101
CUMS WKY vs. CUMS BHR	0.5	-38.16 to 39.16	No	ns	>0.9999
BHR vs. CUMS BHR	-12.83	-47.10 to 21.43	No	ns	0.6713
Row 17
WKY vs. CUMS WKY	-18.17	-60.19 to 23.86	No	ns	0.5011
WKY vs. BHR	-2.333	-27.80 to 23.14	No	ns	0.9907
WKY vs. CUMS BHR	-45.83	-82.30 to -9.365	Yes	*	0.0178
CUMS WKY vs. BHR	15.83	-27.11 to 58.78	No	ns	0.6566
CUMS WKY vs. CUMS BHR	-27.67	-74.74 to 19.40	No	ns	0.327
BHR vs. CUMS BHR	-43.5	-81.61 to -5.386	Yes	*	0.0259
Row 18
WKY vs. CUMS WKY	-24	-56.19 to 8.192	No	ns	0.1669
WKY vs. BHR	2.667	-26.19 to 31.52	No	ns	0.9915
WKY vs. CUMS BHR	-38.17	-70.84 to -5.488	Yes	*	0.0222
CUMS WKY vs. BHR	26.67	-4.039 to 57.37	No	ns	0.0935
CUMS WKY vs. CUMS BHR	-14.17	-48.24 to 19.91	No	ns	0.5992
BHR vs. CUMS BHR	-40.83	-72.09 to -9.581	Yes	*	0.0118
Row 19
WKY vs. CUMS WKY	7.167	-21.57 to 35.91	No	ns	0.8663
WKY vs. BHR	-4.667	-31.18 to 21.85	No	ns	0.9198
WKY vs. CUMS BHR	-38.67	-65.07 to -12.27	Yes	**	0.008
CUMS WKY vs. BHR	-11.83	-33.03 to 9.367	No	ns	0.304
CUMS WKY vs. CUMS BHR	-45.83	-67.24 to -24.43	Yes	***	0.0007
BHR vs. CUMS BHR	-34	-45.51 to -22.49	Yes	****	<0.0001
Row 20
WKY vs. CUMS WKY	2.333	-48.48 to 53.15	No	ns	0.9989
WKY vs. BHR	-5.667	-54.93 to 43.60	No	ns	0.9812
WKY vs. CUMS BHR	-20.17	-71.27 to 30.94	No	ns	0.6228
CUMS WKY vs. BHR	-8	-43.90 to 27.90	No	ns	0.8993
CUMS WKY vs. CUMS BHR	-22.5	-62.40 to 17.40	No	ns	0.3608
BHR vs. CUMS BHR	-14.5	-51.10 to 22.10	No	ns	0.6266
Row 21
WKY vs. CUMS WKY	-7.333	-36.42 to 21.75	No	ns	0.8494
WKY vs. BHR	-5.333	-30.13 to 19.46	No	ns	0.905
WKY vs. CUMS BHR	-20.33	-46.78 to 6.113	No	ns	0.1444
CUMS WKY vs. BHR	2	-29.41 to 33.41	No	ns	0.9971
CUMS WKY vs. CUMS BHR	-13	-45.36 to 19.36	No	ns	0.6224
BHR vs. CUMS BHR	-15	-44.34 to 14.34	No	ns	0.4384
Row 22
WKY vs. CUMS WKY	-28.83	-72.04 to 14.38	No	ns	0.2318
WKY vs. BHR	-27.83	-58.68 to 3.017	No	ns	0.0769
WKY vs. CUMS BHR	-30	-61.33 to 1.326	No	ns	0.0606
CUMS WKY vs. BHR	1	-39.28 to 41.28	No	ns	0.9998
CUMS WKY vs. CUMS BHR	-1.167	-41.56 to 39.23	No	ns	0.9997
BHR vs. CUMS BHR	-2.167	-22.55 to 18.21	No	ns	0.9872
Row 23
WKY vs. CUMS WKY	-23.33	-73.89 to 27.23	No	ns	0.4344
WKY vs. BHR	-11	-39.79 to 17.79	No	ns	0.6091
WKY vs. CUMS BHR	-39.83	-74.38 to -5.282	Yes	*	0.0271
CUMS WKY vs. BHR	12.33	-38.91 to 63.58	No	ns	0.8649
CUMS WKY vs. CUMS BHR	-16.5	-69.22 to 36.22	No	ns	0.7639
BHR vs. CUMS BHR	-28.83	-66.94 to 9.276	No	ns	0.1577
Row 24
WKY vs. CUMS WKY	28.83	-18.61 to 76.28	No	ns	0.3015
WKY vs. BHR	32.33	-10.18 to 74.85	No	ns	0.1349
WKY vs. CUMS BHR	-5.5	-50.43 to 39.43	No	ns	0.9799
CUMS WKY vs. BHR	3.5	-33.05 to 40.05	No	ns	0.9873
CUMS WKY vs. CUMS BHR	-34.33	-74.69 to 6.022	No	ns	0.102
BHR vs. CUMS BHR	-37.83	-68.45 to -7.221	Yes	*	0.0186
Row 25
WKY vs. CUMS WKY	23.67	-21.15 to 68.48	No	ns	0.3951
WKY vs. BHR	-7.167	-51.04 to 36.70	No	ns	0.9498
WKY vs. CUMS BHR	-20.17	-63.72 to 23.38	No	ns	0.474
CUMS WKY vs. BHR	-30.83	-61.75 to 0.07834	No	ns	0.0506
CUMS WKY vs. CUMS BHR	-43.83	-73.70 to -13.97	Yes	**	0.0057
BHR vs. CUMS BHR	-13	-39.65 to 13.65	No	ns	0.4751
Row 26
WKY vs. CUMS WKY	22.83	-20.47 to 66.13	No	ns	0.3958
WKY vs. BHR	9.333	-20.93 to 39.60	No	ns	0.7817
WKY vs. CUMS BHR	-11.67	-46.89 to 23.56	No	ns	0.743
CUMS WKY vs. BHR	-13.5	-56.11 to 29.11	No	ns	0.7446
CUMS WKY vs. CUMS BHR	-34.5	-79.42 to 10.42	No	ns	0.1483
BHR vs. CUMS BHR	-21	-54.92 to 12.92	No	ns	0.2832
Row 27
WKY vs. CUMS WKY	25.67	-19.22 to 70.55	No	ns	0.3422
WKY vs. BHR	21.17	-21.05 to 63.39	No	ns	0.3766
WKY vs. CUMS BHR	-6.333	-51.63 to 38.97	No	ns	0.9713
CUMS WKY vs. BHR	-4.5	-35.79 to 26.79	No	ns	0.9586
CUMS WKY vs. CUMS BHR	-32	-69.96 to 5.964	No	ns	0.1064
BHR vs. CUMS BHR	-27.5	-59.87 to 4.870	No	ns	0.0932
Row 28
WKY vs. CUMS WKY	17.33	-3.614 to 38.28	No	ns	0.1099
WKY vs. BHR	-6	-34.51 to 22.51	No	ns	0.9125
WKY vs. CUMS BHR	-16.5	-45.28 to 12.28	No	ns	0.3415
CUMS WKY vs. BHR	-23.33	-49.90 to 3.235	No	ns	0.0848
CUMS WKY vs. CUMS BHR	-33.83	-60.75 to -6.919	Yes	*	0.0172
BHR vs. CUMS BHR	-10.5	-42.27 to 21.27	No	ns	0.7468
Row 29
WKY vs. CUMS WKY	6	-22.12 to 34.12	No	ns	0.9104
WKY vs. BHR	-0.8333	-28.55 to 26.88	No	ns	0.9997
WKY vs. CUMS BHR	1	-32.18 to 34.18	No	ns	0.9997
CUMS WKY vs. BHR	-6.833	-37.10 to 23.43	No	ns	0.8983
CUMS WKY vs. CUMS BHR	-5	-39.86 to 29.86	No	ns	0.9695
BHR vs. CUMS BHR	1.833	-32.79 to 36.46	No	ns	0.9983
Row 30
WKY vs. CUMS WKY	-10	-55.98 to 35.98	No	ns	0.8902
WKY vs. BHR	-9.167	-39.35 to 21.02	No	ns	0.788
WKY vs. CUMS BHR	-18.5	-46.32 to 9.321	No	ns	0.2388
CUMS WKY vs. BHR	0.8333	-45.86 to 47.53	No	ns	>0.9999
CUMS WKY vs. CUMS BHR	-8.5	-54.57 to 37.57	No	ns	0.9291
BHR vs. CUMS BHR	-9.333	-39.85 to 21.18	No	ns	0.7853
Row 31
WKY vs. CUMS WKY	5.5	-35.37 to 46.37	No	ns	0.9688
WKY vs. BHR	9.667	-9.636 to 28.97	No	ns	0.4208
WKY vs. CUMS BHR	-24.17	-49.02 to 0.6848	No	ns	0.0571
CUMS WKY vs. BHR	4.167	-36.74 to 45.07	No	ns	0.9824
CUMS WKY vs. CUMS BHR	-29.67	-70.94 to 11.60	No	ns	0.1748
BHR vs. CUMS BHR	-33.83	-56.18 to -11.49	Yes	**	0.0065
Row 32
WKY vs. CUMS WKY	15.5	-32.40 to 63.40	No	ns	0.7356
WKY vs. BHR	0.5	-27.07 to 28.07	No	ns	>0.9999
WKY vs. CUMS BHR	-16.67	-50.35 to 17.01	No	ns	0.4648
CUMS WKY vs. BHR	-15	-62.23 to 32.23	No	ns	0.6854
CUMS WKY vs. CUMS BHR	-32.17	-80.36 to 16.03	No	ns	0.2234
BHR vs. CUMS BHR	-17.17	-46.06 to 11.73	No	ns	0.2706
Row 33
WKY vs. CUMS WKY	-3.5	-31.83 to 24.83	No	ns	0.9801
WKY vs. BHR	-3.667	-34.28 to 26.95	No	ns	0.9822
WKY vs. CUMS BHR	-29.83	-67.42 to 7.753	No	ns	0.1313
CUMS WKY vs. BHR	-0.1667	-28.16 to 27.83	No	ns	>0.9999
CUMS WKY vs. CUMS BHR	-26.33	-62.50 to 9.833	No	ns	0.1705
BHR vs. CUMS BHR	-26.17	-63.59 to 11.25	No	ns	0.2001
Row 34
WKY vs. CUMS WKY	-5	-36.53 to 26.53	No	ns	0.9606
WKY vs. BHR	-8.167	-37.30 to 20.97	No	ns	0.8249
WKY vs. CUMS BHR	-38.17	-73.55 to -2.782	Yes	*	0.0343
CUMS WKY vs. BHR	-3.167	-33.11 to 26.78	No	ns	0.9874
CUMS WKY vs. CUMS BHR	-33.17	-69.06 to 2.728	No	ns	0.072
BHR vs. CUMS BHR	-30	-64.24 to 4.236	No	ns	0.0892
Row 35
WKY vs. CUMS WKY	10.5	-36.93 to 57.93	No	ns	0.8763
WKY vs. BHR	-7.333	-55.40 to 40.73	No	ns	0.9586
WKY vs. CUMS BHR	-10.17	-60.59 to 40.26	No	ns	0.9209
CUMS WKY vs. BHR	-17.83	-45.59 to 9.923	No	ns	0.2567
CUMS WKY vs. CUMS BHR	-20.67	-56.05 to 14.72	No	ns	0.3089
BHR vs. CUMS BHR	-2.833	-40.06 to 34.39	No	ns	0.995
Row 36
WKY vs. CUMS WKY	29.33	-5.916 to 64.58	No	ns	0.1117
WKY vs. BHR	-8.5	-43.25 to 26.25	No	ns	0.8749
WKY vs. CUMS BHR	1.833	-28.46 to 32.12	No	ns	0.9975
CUMS WKY vs. BHR	-37.83	-74.47 to -1.193	Yes	*	0.0427
CUMS WKY vs. CUMS BHR	-27.5	-60.36 to 5.358	No	ns	0.1073
BHR vs. CUMS BHR	10.33	-21.92 to 42.59	No	ns	0.7553
Row 37
WKY vs. CUMS WKY	35.67	-6.554 to 77.89	No	ns	0.1054
WKY vs. BHR	-4.333	-40.79 to 32.13	No	ns	0.976
WKY vs. CUMS BHR	3.5	-39.09 to 46.09	No	ns	0.9941
CUMS WKY vs. BHR	-40	-74.29 to -5.711	Yes	*	0.0254
CUMS WKY vs. CUMS BHR	-32.17	-73.44 to 9.102	No	ns	0.1432
BHR vs. CUMS BHR	7.833	-27.11 to 42.78	No	ns	0.8712
Row 38
WKY vs. CUMS WKY	16.33	-24.24 to 56.91	No	ns	0.6218
WKY vs. BHR	16.17	-21.21 to 53.55	No	ns	0.569
WKY vs. CUMS BHR	-18.33	-60.59 to 23.93	No	ns	0.5654
CUMS WKY vs. BHR	-0.1667	-39.30 to 38.97	No	ns	>0.9999
CUMS WKY vs. CUMS BHR	-34.67	-78.25 to 8.915	No	ns	0.1329
BHR vs. CUMS BHR	-34.5	-75.47 to 6.466	No	ns	0.1058
Row 39
WKY vs. CUMS WKY	20	-9.637 to 49.64	No	ns	0.2274
WKY vs. BHR	-3.833	-28.21 to 20.54	No	ns	0.9599
WKY vs. CUMS BHR	-7	-46.94 to 32.94	No	ns	0.941
CUMS WKY vs. BHR	-23.83	-51.33 to 3.666	No	ns	0.0925
CUMS WKY vs. CUMS BHR	-27	-67.90 to 13.90	No	ns	0.2347
BHR vs. CUMS BHR	-3.167	-42.39 to 36.05	No	ns	0.9926
Row 40
WKY vs. CUMS WKY	26.5	-3.138 to 56.14	No	ns	0.083
WKY vs. BHR	5	-24.82 to 34.82	No	ns	0.9533
WKY vs. CUMS BHR	-6.333	-52.56 to 39.89	No	ns	0.9704
CUMS WKY vs. BHR	-21.5	-48.21 to 5.208	No	ns	0.1272
CUMS WKY vs. CUMS BHR	-32.83	-78.29 to 12.62	No	ns	0.1686
BHR vs. CUMS BHR	-11.33	-56.83 to 34.16	No	ns	0.8462
Row 41
WKY vs. CUMS WKY	-8	-37.20 to 21.20	No	ns	0.8268
WKY vs. BHR	-18.17	-47.75 to 11.42	No	ns	0.2888
WKY vs. CUMS BHR	-37	-77.58 to 3.577	No	ns	0.0758
CUMS WKY vs. BHR	-10.17	-34.05 to 13.72	No	ns	0.5816
CUMS WKY vs. CUMS BHR	-29	-67.59 to 9.586	No	ns	0.1494
BHR vs. CUMS BHR	-18.83	-57.57 to 19.91	No	ns	0.4452
Row 42
WKY vs. CUMS WKY	11	-19.08 to 41.08	No	ns	0.6864
WKY vs. BHR	3	-24.02 to 30.02	No	ns	0.9855
WKY vs. CUMS BHR	-4.333	-34.45 to 25.78	No	ns	0.97
CUMS WKY vs. BHR	-8	-36.16 to 20.16	No	ns	0.8162
CUMS WKY vs. CUMS BHR	-15.33	-46.33 to 15.67	No	ns	0.4655
BHR vs. CUMS BHR	-7.333	-35.53 to 20.87	No	ns	0.8512
Row 43
WKY vs. CUMS WKY	25.83	-19.85 to 71.51	No	ns	0.3204
WKY vs. BHR	-2.167	-48.32 to 43.99	No	ns	0.9987
WKY vs. CUMS BHR	-15	-65.75 to 35.75	No	ns	0.8011
CUMS WKY vs. BHR	-28	-55.77 to -0.2272	Yes	*	0.0481
CUMS WKY vs. CUMS BHR	-40.83	-80.33 to -1.333	Yes	*	0.0431
BHR vs. CUMS BHR	-12.83	-53.15 to 27.49	No	ns	0.7508
Row 44
WKY vs. CUMS WKY	13.17	-37.82 to 64.15	No	ns	0.8028
WKY vs. BHR	-15.67	-66.58 to 35.24	No	ns	0.7409
WKY vs. CUMS BHR	-13.83	-72.05 to 44.38	No	ns	0.8837
CUMS WKY vs. BHR	-28.83	-51.58 to -6.082	Yes	*	0.0149
CUMS WKY vs. CUMS BHR	-27	-73.67 to 19.67	No	ns	0.2818
BHR vs. CUMS BHR	1.833	-44.95 to 48.62	No	ns	0.9992
Row 45
WKY vs. CUMS WKY	17.83	-30.03 to 65.70	No	ns	0.6405
WKY vs. BHR	8.667	-38.75 to 56.08	No	ns	0.9167
WKY vs. CUMS BHR	-4	-56.86 to 48.86	No	ns	0.9953
CUMS WKY vs. BHR	-9.167	-34.78 to 16.45	No	ns	0.6728
CUMS WKY vs. CUMS BHR	-21.83	-63.69 to 20.02	No	ns	0.4017
BHR vs. CUMS BHR	-12.67	-53.39 to 28.06	No	ns	0.7211
Test details	Mean 1	Mean 2	Mean Diff.	SE of diff.	N1	N2	q	DF
Row 1
WKY vs. CUMS WKY	292.7	278	14.67	8.644	6	6	2.4	8.321
WKY vs. BHR	292.7	289.8	2.833	7.331	6	6	0.5466	9.48
WKY vs. CUMS BHR	292.7	297.5	-4.833	5.665	6	6	1.207	9.262
CUMS WKY vs. BHR	278	289.8	-11.83	9.343	6	6	1.791	9.454
CUMS WKY vs. CUMS BHR	278	297.5	-19.5	8.102	6	6	3.404	7.035
BHR vs. CUMS BHR	289.8	297.5	-7.667	6.684	6	6	1.622	8.099
Row 2
WKY vs. CUMS WKY	271.8	286.5	-14.67	9.924	6	6	2.09	9.729
WKY vs. BHR	271.8	285.7	-13.83	10.16	6	6	1.926	9.597
WKY vs. CUMS BHR	271.8	287.3	-15.5	7.239	6	6	3.028	7.575
CUMS WKY vs. BHR	286.5	285.7	0.8333	10.94	6	6	0.1078	9.984
CUMS WKY vs. CUMS BHR	286.5	287.3	-0.8333	8.296	6	6	0.1421	6.906
BHR vs. CUMS BHR	285.7	287.3	-1.667	8.576	6	6	0.2748	6.771
Row 3
WKY vs. CUMS WKY	280.3	275.2	5.167	8.478	6	6	0.8619	6.422
WKY vs. BHR	280.3	285.2	-4.833	7.925	6	6	0.8625	6.649
WKY vs. CUMS BHR	280.3	284.7	-4.333	5.16	6	6	1.188	9.095
CUMS WKY vs. BHR	275.2	285.2	-10	10.79	6	6	1.31	9.94
CUMS WKY vs. CUMS BHR	275.2	284.7	-9.5	8.959	6	6	1.5	7.589
BHR vs. CUMS BHR	285.2	284.7	0.5	8.438	6	6	0.0838	7.948
Row 4
WKY vs. CUMS WKY	280.8	275.2	5.667	7.856	6	6	1.02	7.483
WKY vs. BHR	280.8	283	-2.167	11.3	6	6	0.2711	6.115
WKY vs. CUMS BHR	280.8	303.3	-22.5	6.924	6	6	4.596	8.258
CUMS WKY vs. BHR	275.2	283	-7.833	12.79	6	6	0.8662	8.598
CUMS WKY vs. CUMS BHR	275.2	303.3	-28.17	9.151	6	6	4.353	9.736
BHR vs. CUMS BHR	283	303.3	-20.33	12.24	6	6	2.35	7.788
Row 5
WKY vs. CUMS WKY	272.7	284.3	-11.67	7.795	6	6	2.117	9.701
WKY vs. BHR	272.7	288	-15.33	6.254	6	6	3.467	9.27
WKY vs. CUMS BHR	272.7	311.3	-38.67	10.17	6	6	5.377	7.899
CUMS WKY vs. BHR	284.3	288	-3.667	7.055	6	6	0.735	8.41
CUMS WKY vs. CUMS BHR	284.3	311.3	-27	10.68	6	6	3.575	8.773
BHR vs. CUMS BHR	288	311.3	-23.33	9.615	6	6	3.432	6.739
Row 6
WKY vs. CUMS WKY	280.5	282.8	-2.333	11.21	6	6	0.2943	6.036
WKY vs. BHR	280.5	302.3	-21.83	6.013	6	6	5.135	8.959
WKY vs. CUMS BHR	280.5	319	-38.5	9.552	6	6	5.7	6.469
CUMS WKY vs. BHR	282.8	302.3	-19.5	11.75	6	6	2.347	7.039
CUMS WKY vs. CUMS BHR	282.8	319	-36.17	13.9	6	6	3.681	9.692
BHR vs. CUMS BHR	302.3	319	-16.67	10.18	6	6	2.316	7.795
Row 7
WKY vs. CUMS WKY	267	303.8	-36.83	11.34	6	6	4.594	9.864
WKY vs. BHR	267	287.7	-20.67	11.49	6	6	2.545	9.808
WKY vs. CUMS BHR	267	335.5	-68.5	8.484	6	6	11.42	7.507
CUMS WKY vs. BHR	303.8	287.7	16.17	12.12	6	6	1.886	9.995
CUMS WKY vs. CUMS BHR	303.8	335.5	-31.67	9.332	6	6	4.799	7.032
BHR vs. CUMS BHR	287.7	335.5	-47.83	9.509	6	6	7.114	6.948
Row 8
WKY vs. CUMS WKY	278.5	290.2	-11.67	11.15	6	6	1.48	9.174
WKY vs. BHR	278.5	280.7	-2.167	12.74	6	6	0.2404	8.227
WKY vs. CUMS BHR	278.5	310.5	-32	11.14	6	6	4.061	9.179
CUMS WKY vs. BHR	290.2	280.7	9.5	14.13	6	6	0.9506	9.649
CUMS WKY vs. CUMS BHR	290.2	310.5	-20.33	12.71	6	6	2.263	10
BHR vs. CUMS BHR	280.7	310.5	-29.83	14.13	6	6	2.987	9.645
Row 9
WKY vs. CUMS WKY	300	289.7	10.33	12.56	6	6	1.164	7.09
WKY vs. BHR	300	292.8	7.167	7.427	6	6	1.365	9.993
WKY vs. CUMS BHR	300	329.8	-29.83	9.257	6	6	4.558	8.971
CUMS WKY vs. BHR	289.7	292.8	-3.167	12.5	6	6	0.3583	6.988
CUMS WKY vs. CUMS BHR	289.7	329.8	-40.17	13.67	6	6	4.157	8.705
BHR vs. CUMS BHR	292.8	329.8	-37	9.175	6	6	5.703	8.838
Row 10
WKY vs. CUMS WKY	287.2	281.7	5.5	15.1	6	6	0.5153	7.948
WKY vs. BHR	287.2	291	-3.833	15.14	6	6	0.358	8.008
WKY vs. CUMS BHR	287.2	320.7	-33.5	14.9	6	6	3.179	7.697
CUMS WKY vs. BHR	281.7	291	-9.333	10.65	6	6	1.239	9.998
CUMS WKY vs. CUMS BHR	281.7	320.7	-39	10.31	6	6	5.348	9.971
BHR vs. CUMS BHR	291	320.7	-29.67	10.38	6	6	4.041	9.956
Row 11
WKY vs. CUMS WKY	274.8	284.7	-9.833	9.536	6	6	1.458	9.936
WKY vs. BHR	274.8	284.2	-9.333	8.555	6	6	1.543	9.8
WKY vs. CUMS BHR	274.8	329.2	-54.33	10.62	6	6	7.235	9.375
CUMS WKY vs. BHR	284.7	284.2	0.5	8.971	6	6	0.07882	9.536
CUMS WKY vs. CUMS BHR	284.7	329.2	-44.5	10.96	6	6	5.743	9.679
BHR vs. CUMS BHR	284.2	329.2	-45	10.12	6	6	6.291	8.697
Row 12
WKY vs. CUMS WKY	285.8	282.3	3.5	12.1	6	6	0.409	9
WKY vs. BHR	285.8	276.2	9.667	8.516	6	6	1.605	8.928
WKY vs. CUMS BHR	285.8	341.2	-55.33	7.628	6	6	10.26	6.849
CUMS WKY vs. BHR	282.3	276.2	6.167	11.02	6	6	0.7917	7.292
CUMS WKY vs. CUMS BHR	282.3	341.2	-58.83	10.34	6	6	8.043	5.95
BHR vs. CUMS BHR	276.2	341.2	-65	5.749	6	6	15.99	8.417
Row 13
WKY vs. CUMS WKY	271.2	292.7	-21.5	12.47	6	6	2.439	7.62
WKY vs. BHR	271.2	285	-13.83	11.58	6	6	1.689	8.073
WKY vs. CUMS BHR	271.2	314	-42.83	9.389	6	6	6.451	9.53
CUMS WKY vs. BHR	292.7	285	7.667	14.87	6	6	0.7294	9.907
CUMS WKY vs. CUMS BHR	292.7	314	-21.33	13.23	6	6	2.28	8.712
BHR vs. CUMS BHR	285	314	-29	12.4	6	6	3.308	9.18
Row 14
WKY vs. CUMS WKY	308.5	301.3	7.167	10.95	6	6	0.9259	8.27
WKY vs. BHR	308.5	299.7	8.833	10.48	6	6	1.192	7.417
WKY vs. CUMS BHR	308.5	317.5	-9	13	6	6	0.9792	9.989
CUMS WKY vs. BHR	301.3	299.7	1.667	7.418	6	6	0.3178	9.68
CUMS WKY vs. CUMS BHR	301.3	317.5	-16.17	10.68	6	6	2.14	8.437
BHR vs. CUMS BHR	299.7	317.5	-17.83	10.21	6	6	2.471	7.562
Row 15
WKY vs. CUMS WKY	287.3	313.7	-26.33	11.67	6	6	3.192	9.798
WKY vs. BHR	287.3	292.5	-5.167	11.2	6	6	0.6522	9.95
WKY vs. CUMS BHR	287.3	326.8	-39.5	14.07	6	6	3.97	8.555
CUMS WKY vs. BHR	313.7	292.5	21.17	12.04	6	6	2.486	9.946
CUMS WKY vs. CUMS BHR	313.7	326.8	-13.17	14.75	6	6	1.262	9.252
BHR vs. CUMS BHR	292.5	326.8	-34.33	14.38	6	6	3.376	8.906
Row 16
WKY vs. CUMS WKY	302.2	305.8	-3.667	12.03	6	6	0.431	9.264
WKY vs. BHR	302.2	292.5	9.667	10.59	6	6	1.291	9.947
WKY vs. CUMS BHR	302.2	305.3	-3.167	10.82	6	6	0.4138	9.874
CUMS WKY vs. BHR	305.8	292.5	13.33	12.37	6	6	1.525	9.566
CUMS WKY vs. CUMS BHR	305.8	305.3	0.5	12.57	6	6	0.05627	9.704
BHR vs. CUMS BHR	292.5	305.3	-12.83	11.2	6	6	1.621	9.984
Row 17
WKY vs. CUMS WKY	281.3	299.5	-18.17	12.29	6	6	2.09	6.246
WKY vs. BHR	281.3	283.7	-2.333	7.997	6	6	0.4126	8.197
WKY vs. CUMS BHR	281.3	327.2	-45.83	10.86	6	6	5.97	6.636
CUMS WKY vs. BHR	299.5	283.7	15.83	13.46	6	6	1.664	8.12
CUMS WKY vs. CUMS BHR	299.5	327.2	-27.67	15.33	6	6	2.552	9.804
BHR vs. CUMS BHR	283.7	327.2	-43.5	12.16	6	6	5.059	8.827
Row 18
WKY vs. CUMS WKY	276.3	300.3	-24	10.51	6	6	3.231	9.91
WKY vs. BHR	276.3	273.7	2.667	9.403	6	6	0.4011	9.836
WKY vs. CUMS BHR	276.3	314.5	-38.17	10.65	6	6	5.067	9.857
CUMS WKY vs. BHR	300.3	273.7	26.67	9.948	6	6	3.791	9.532
CUMS WKY vs. CUMS BHR	300.3	314.5	-14.17	11.14	6	6	1.799	9.994
BHR vs. CUMS BHR	273.7	314.5	-40.83	10.1	6	6	5.715	9.431
Row 19
WKY vs. CUMS WKY	300.5	293.3	7.167	9.315	6	6	1.088	9.551
WKY vs. BHR	300.5	305.2	-4.667	7.457	6	6	0.885	5.534
WKY vs. CUMS BHR	300.5	339.2	-38.67	7.913	6	6	6.911	6.8
CUMS WKY vs. BHR	293.3	305.2	-11.83	6.067	6	6	2.758	5.827
CUMS WKY vs. CUMS BHR	293.3	339.2	-45.83	6.619	6	6	9.793	7.669
BHR vs. CUMS BHR	305.2	339.2	-34	3.557	6	6	13.52	7.657
Row 20
WKY vs. CUMS WKY	301	298.7	2.333	16.2	6	6	0.2037	8.795
WKY vs. BHR	301	306.7	-5.667	15.24	6	6	0.5257	7.694
WKY vs. CUMS BHR	301	321.2	-20.17	16.35	6	6	1.745	8.931
CUMS WKY vs. BHR	298.7	306.7	-8	11.63	6	6	0.9729	9.529
CUMS WKY vs. CUMS BHR	298.7	321.2	-22.5	13.04	6	6	2.44	9.992
BHR vs. CUMS BHR	306.7	321.2	-14.5	11.83	6	6	1.733	9.418
Row 21
WKY vs. CUMS WKY	300.5	307.8	-7.333	9.085	6	6	1.141	8.012
WKY vs. BHR	300.5	305.8	-5.333	7.934	6	6	0.9507	8.954
WKY vs. CUMS BHR	300.5	320.8	-20.33	8.383	6	6	3.43	8.558
CUMS WKY vs. BHR	307.8	305.8	2	10.2	6	6	0.2773	9.657
CUMS WKY vs. CUMS BHR	307.8	320.8	-13	10.55	6	6	1.742	9.88
BHR vs. CUMS BHR	305.8	320.8	-15	9.581	6	6	2.214	9.937
Row 22
WKY vs. CUMS WKY	278	306.8	-28.83	13.94	6	6	2.925	9.33
WKY vs. BHR	278	305.8	-27.83	9.464	6	6	4.159	7.428
WKY vs. CUMS BHR	278	308	-30	9.832	6	6	4.315	8.18
CUMS WKY vs. BHR	306.8	305.8	1	11.9	6	6	0.1188	6.463
CUMS WKY vs. CUMS BHR	306.8	308	-1.167	12.2	6	6	0.1353	6.987
BHR vs. CUMS BHR	305.8	308	-2.167	6.63	6	6	0.4621	9.745
Row 23
WKY vs. CUMS WKY	274.2	297.5	-23.33	14.33	6	6	2.303	5.66
WKY vs. BHR	274.2	285.2	-11	8.683	6	6	1.792	6.956
WKY vs. CUMS BHR	274.2	314	-39.83	10.17	6	6	5.539	6.38
CUMS WKY vs. BHR	297.5	285.2	12.33	15.98	6	6	1.092	7.941
CUMS WKY vs. CUMS BHR	297.5	314	-16.5	16.83	6	6	1.386	8.854
BHR vs. CUMS BHR	285.2	314	-28.83	12.38	6	6	3.293	9.676
Row 24
WKY vs. CUMS WKY	316.8	288	28.83	15.45	6	6	2.64	9.78
WKY vs. BHR	316.8	284.5	32.33	12.37	6	6	3.697	6.136
WKY vs. CUMS BHR	316.8	322.3	-5.5	14.41	6	6	0.5397	9.068
CUMS WKY vs. BHR	288	284.5	3.5	10.83	6	6	0.4572	6.52
CUMS WKY vs. CUMS BHR	288	322.3	-34.33	13.11	6	6	3.702	9.689
BHR vs. CUMS BHR	284.5	322.3	-37.83	9.293	6	6	5.757	7.13
Row 25
WKY vs. CUMS WKY	294.8	271.2	23.67	14.2	6	6	2.357	8.539
WKY vs. BHR	294.8	302	-7.167	13.58	6	6	0.7463	7.708
WKY vs. CUMS BHR	294.8	315	-20.17	13.27	6	6	2.149	7.234
CUMS WKY vs. BHR	271.2	302	-30.83	10.05	6	6	4.338	9.72
CUMS WKY vs. CUMS BHR	271.2	315	-43.83	9.628	6	6	6.439	9.297
BHR vs. CUMS BHR	302	315	-13	8.691	6	6	2.115	9.88
Row 26
WKY vs. CUMS WKY	305.5	282.7	22.83	13.71	6	6	2.356	8.507
WKY vs. BHR	305.5	296.2	9.333	9.866	6	6	1.338	9.855
WKY vs. CUMS BHR	305.5	317.2	-11.67	11.45	6	6	1.44	9.725
CUMS WKY vs. BHR	282.7	296.2	-13.5	13.27	6	6	1.439	7.908
CUMS WKY vs. CUMS BHR	282.7	317.2	-34.5	14.49	6	6	3.367	9.321
BHR vs. CUMS BHR	296.2	317.2	-21	10.93	6	6	2.718	9.255
Row 27
WKY vs. CUMS WKY	305.5	279.8	25.67	14.45	6	6	2.512	9.234
WKY vs. BHR	305.5	284.3	21.17	12.02	6	6	2.49	5.738
WKY vs. CUMS BHR	305.5	311.8	-6.333	14.63	6	6	0.6122	9.382
CUMS WKY vs. BHR	279.8	284.3	-4.5	9.184	6	6	0.693	6.318
CUMS WKY vs. CUMS BHR	279.8	311.8	-32	12.41	6	6	3.648	9.989
BHR vs. CUMS BHR	284.3	311.8	-27.5	9.462	6	6	4.11	6.235
Row 28
WKY vs. CUMS WKY	299.3	282	17.33	6.591	6	6	3.719	8.274
WKY vs. BHR	299.3	305.3	-6	9.21	6	6	0.9213	9.395
WKY vs. CUMS BHR	299.3	315.8	-16.5	9.288	6	6	2.512	9.337
CUMS WKY vs. BHR	282	305.3	-23.33	8.061	6	6	4.094	7.115
CUMS WKY vs. CUMS BHR	282	315.8	-33.83	8.15	6	6	5.871	7.064
BHR vs. CUMS BHR	305.3	315.8	-10.5	10.38	6	6	1.43	9.998
Row 29
WKY vs. CUMS WKY	297	291	6	9.125	6	6	0.9299	9.612
WKY vs. BHR	297	297.8	-0.8333	9.005	6	6	0.1309	9.688
WKY vs. CUMS BHR	297	296	1	10.53	6	6	0.1343	8.619
CUMS WKY vs. BHR	291	297.8	-6.833	9.891	6	6	0.977	9.995
CUMS WKY vs. CUMS BHR	291	296	-5	11.3	6	6	0.6258	9.551
BHR vs. CUMS BHR	297.8	296	1.833	11.2	6	6	0.2314	9.465
Row 30
WKY vs. CUMS WKY	289.3	299.3	-10	14.08	6	6	1.004	7.382
WKY vs. BHR	289.3	298.5	-9.167	9.816	6	6	1.321	9.727
WKY vs. CUMS BHR	289.3	307.8	-18.5	9.092	6	6	2.877	9.991
CUMS WKY vs. BHR	299.3	298.5	0.8333	14.65	6	6	0.08047	8.156
CUMS WKY vs. CUMS BHR	299.3	307.8	-8.5	14.17	6	6	0.8483	7.508
BHR vs. CUMS BHR	298.5	307.8	-9.333	9.94	6	6	1.328	9.812
Row 31
WKY vs. CUMS WKY	302.3	296.8	5.5	12.39	6	6	0.6276	7.099
WKY vs. BHR	302.3	292.7	9.667	5.952	6	6	2.297	7.583
WKY vs. CUMS BHR	302.3	326.5	-24.17	8.089	6	6	4.225	9.771
CUMS WKY vs. BHR	296.8	292.7	4.167	11.56	6	6	0.5098	5.61
CUMS WKY vs. CUMS BHR	296.8	326.5	-29.67	12.79	6	6	3.28	7.749
BHR vs. CUMS BHR	292.7	326.5	-33.83	6.74	6	6	7.099	6.962
Row 32
WKY vs. CUMS WKY	304.7	289.2	15.5	14.99	6	6	1.462	8.086
WKY vs. BHR	304.7	304.2	0.5	8.087	6	6	0.08743	6.31
WKY vs. CUMS BHR	304.7	321.3	-16.67	11	6	6	2.142	9.978
CUMS WKY vs. BHR	289.2	304.2	-15	13.22	6	6	1.605	5.46
CUMS WKY vs. CUMS BHR	289.2	321.3	-32.17	15.18	6	6	2.996	8.316
BHR vs. CUMS BHR	304.2	321.3	-17.17	8.43	6	6	2.88	6.196
Row 33
WKY vs. CUMS WKY	277.5	281	-3.5	9.19	6	6	0.5386	9.588
WKY vs. BHR	277.5	281.2	-3.667	10.01	6	6	0.5182	9.997
WKY vs. CUMS BHR	277.5	307.3	-29.83	12.08	6	6	3.491	9.166
CUMS WKY vs. BHR	281	281.2	-0.1667	9.09	6	6	0.02593	9.652
CUMS WKY vs. CUMS BHR	281	307.3	-26.33	11.34	6	6	3.285	8.133
BHR vs. CUMS BHR	281.2	307.3	-26.17	12.01	6	6	3.082	9.081
Row 34
WKY vs. CUMS WKY	278	283	-5	10.3	6	6	0.6864	9.981
WKY vs. BHR	278	286.2	-8.167	9.495	6	6	1.216	9.845
WKY vs. CUMS BHR	278	316.2	-38.17	11.46	6	6	4.711	9.509
CUMS WKY vs. BHR	283	286.2	-3.167	9.738	6	6	0.4599	9.724
CUMS WKY vs. CUMS BHR	283	316.2	-33.17	11.66	6	6	4.023	9.669
BHR vs. CUMS BHR	286.2	316.2	-30	10.95	6	6	3.873	8.948
Row 35
WKY vs. CUMS WKY	291.8	281.3	10.5	14.11	6	6	1.052	6.621
WKY vs. BHR	291.8	299.2	-7.333	14.9	6	6	0.6959	7.762
WKY vs. CUMS BHR	291.8	302	-10.17	16.22	6	6	0.8865	9.185
CUMS WKY vs. BHR	281.3	299.2	-17.83	8.937	6	6	2.822	9.235
CUMS WKY vs. CUMS BHR	281.3	302	-20.67	10.99	6	6	2.659	7.814
BHR vs. CUMS BHR	299.2	302	-2.833	11.99	6	6	0.3342	9.251
Row 36
WKY vs. CUMS WKY	301.7	272.3	29.33	11.5	6	6	3.609	9.877
WKY vs. BHR	301.7	310.2	-8.5	11.34	6	6	1.06	9.924
WKY vs. CUMS BHR	301.7	299.8	1.833	9.815	6	6	0.2642	9.543
CUMS WKY vs. BHR	272.3	310.2	-37.83	11.98	6	6	4.468	9.994
CUMS WKY vs. CUMS BHR	272.3	299.8	-27.5	10.54	6	6	3.69	9.058
BHR vs. CUMS BHR	310.2	299.8	10.33	10.37	6	6	1.409	9.172
Row 37
WKY vs. CUMS WKY	306.8	271.2	35.67	13.79	6	6	3.658	9.962
WKY vs. BHR	306.8	311.2	-4.333	10.75	6	6	0.5702	6.413
WKY vs. CUMS BHR	306.8	303.3	3.5	13.92	6	6	0.3557	9.982
CUMS WKY vs. BHR	271.2	311.2	-40	10.19	6	6	5.553	6.59
CUMS WKY vs. CUMS BHR	271.2	303.3	-32.17	13.49	6	6	3.373	9.996
BHR vs. CUMS BHR	311.2	303.3	7.833	10.36	6	6	1.07	6.533
Row 38
WKY vs. CUMS WKY	302.5	286.2	16.33	13.25	6	6	1.743	9.944
WKY vs. BHR	302.5	286.3	16.17	12.2	6	6	1.874	9.918
WKY vs. CUMS BHR	302.5	320.8	-18.33	13.76	6	6	1.884	9.8
CUMS WKY vs. BHR	286.2	286.3	-0.1667	12.73	6	6	0.01852	9.735
CUMS WKY vs. CUMS BHR	286.2	320.8	-34.67	14.23	6	6	3.444	9.953
BHR vs. CUMS BHR	286.3	320.8	-34.5	13.26	6	6	3.679	9.494
Row 39
WKY vs. CUMS WKY	295.8	275.8	20	9.647	6	6	2.932	9.772
WKY vs. BHR	295.8	299.7	-3.833	7.857	6	6	0.6899	9.286
WKY vs. CUMS BHR	295.8	302.8	-7	12.48	6	6	0.793	8.038
CUMS WKY vs. BHR	275.8	299.7	-23.83	8.714	6	6	3.868	8.547
CUMS WKY vs. CUMS BHR	275.8	302.8	-27	13.04	6	6	2.928	8.8
BHR vs. CUMS BHR	299.7	302.8	-3.167	11.78	6	6	0.3802	6.848
Row 40
WKY vs. CUMS WKY	304.3	277.8	26.5	9.623	6	6	3.894	9.646
WKY vs. BHR	304.3	299.3	5	9.693	6	6	0.7295	9.704
WKY vs. CUMS BHR	304.3	310.7	-6.333	14.5	6	6	0.6177	8.159
CUMS WKY vs. BHR	277.8	299.3	-21.5	8.73	6	6	3.483	9.997
CUMS WKY vs. CUMS BHR	277.8	310.7	-32.83	13.87	6	6	3.347	7.281
BHR vs. CUMS BHR	299.3	310.7	-11.33	13.92	6	6	1.151	7.354
Row 41
WKY vs. CUMS WKY	283.8	291.8	-8	9.345	6	6	1.211	8.957
WKY vs. BHR	283.8	302	-18.17	9.523	6	6	2.698	9.217
WKY vs. CUMS BHR	283.8	320.8	-37	13.03	6	6	4.015	9.121
CUMS WKY vs. BHR	291.8	302	-10.17	7.803	6	6	1.842	9.969
CUMS WKY vs. CUMS BHR	291.8	320.8	-29	11.83	6	6	3.465	7.422
BHR vs. CUMS BHR	302	320.8	-18.83	11.98	6	6	2.224	7.665
Row 42
WKY vs. CUMS WKY	292.2	281.2	11	9.825	6	6	1.583	9.962
WKY vs. BHR	292.2	289.2	3	8.782	6	6	0.4831	9.704
WKY vs. CUMS BHR	292.2	296.5	-4.333	9.836	6	6	0.6231	9.96
CUMS WKY vs. BHR	281.2	289.2	-8	9.113	6	6	1.241	9.483
CUMS WKY vs. CUMS BHR	281.2	296.5	-15.33	10.13	6	6	2.14	10
BHR vs. CUMS BHR	289.2	296.5	-7.333	9.126	6	6	1.136	9.474
Row 43
WKY vs. CUMS WKY	294.8	269	25.83	13.84	6	6	2.641	7.068
WKY vs. BHR	294.8	297	-2.167	14.31	6	6	0.2141	7.768
WKY vs. CUMS BHR	294.8	309.8	-15	16.52	6	6	1.284	9.77
CUMS WKY vs. BHR	269	297	-28	9.033	6	6	4.384	9.735
CUMS WKY vs. CUMS BHR	269	309.8	-40.83	12.23	6	6	4.722	7.714
BHR vs. CUMS BHR	297	309.8	-12.83	12.77	6	6	1.421	8.519
Row 44
WKY vs. CUMS WKY	291.7	278.5	13.17	14.53	6	6	1.282	5.752
WKY vs. BHR	291.7	307.3	-15.67	15.27	6	6	1.451	6.817
WKY vs. CUMS BHR	291.7	305.5	-13.83	19	6	6	1.03	9.925
CUMS WKY vs. BHR	278.5	307.3	-28.83	7.195	6	6	5.668	8.463
CUMS WKY vs. CUMS BHR	278.5	305.5	-27	13.41	6	6	2.848	5.894
BHR vs. CUMS BHR	307.3	305.5	1.833	14.2	6	6	0.1825	7.132
Row 45
WKY vs. CUMS WKY	301.7	283.8	17.83	14.77	6	6	1.707	7.617
WKY vs. BHR	301.7	293	8.667	13.63	6	6	0.8991	5.913
WKY vs. CUMS BHR	301.7	305.7	-4	17.21	6	6	0.3287	9.781
CUMS WKY vs. BHR	283.8	293	-9.167	7.985	6	6	1.623	7.945
CUMS WKY vs. CUMS BHR	283.8	305.7	-21.83	13.19	6	6	2.341	8.333
BHR vs. CUMS BHR	293	305.7	-12.67	11.9	6	6	1.505	6.225

## Sheet: Fig.1D
WKY	CUMS WKY	BHR	CUMS BHR
124	214	356	550
156	187	209	481
198	256	117	389
150	158	285	512
105	166	336	298
ANOVA summary
F	15
P value	<0.0001
P value summary	****
Significant diff. among means (P < 0.05)?	Yes
R squared	0.7377
Tukey's multiple comparisons test	Mean Diff.	95.00% CI of diff.	Below threshold?	Summary	Adjusted P Value
WKY vs. CUMS WKY	-49.6	-186.5 to 87.27	No	ns	0.7309	A-B
WKY vs. BHR	-114	-250.9 to 22.87	No	ns	0.1208	A-C
WKY vs. CUMS BHR	-299.4	-436.3 to -162.5	Yes	****	<0.0001	A-D
CUMS WKY vs. BHR	-64.4	-201.3 to 72.47	No	ns	0.5487	B-C
CUMS WKY vs. CUMS BHR	-249.8	-386.7 to -112.9	Yes	***	0.0004	B-D
BHR vs. CUMS BHR	-185.4	-322.3 to -48.53	Yes	**	0.0066	C-D
Test details	Mean 1	Mean 2	Mean Diff.	SE of diff.	n1	n2	q	DF
WKY vs. CUMS WKY	146.6	196.2	-49.6	47.84	5	5	1.466	16
WKY vs. BHR	146.6	260.6	-114	47.84	5	5	3.37	16
WKY vs. CUMS BHR	146.6	446	-299.4	47.84	5	5	8.851	16
CUMS WKY vs. BHR	196.2	260.6	-64.4	47.84	5	5	1.904	16
CUMS WKY vs. CUMS BHR	196.2	446	-249.8	47.84	5	5	7.384	16
BHR vs. CUMS BHR	260.6	446	-185.4	47.84	5	5	5.481	16

## Sheet: Fig.1E
WKY	CUMS WKY	BHR	CUMS BHR
86	114	100	352
84	105	58	332
90	125	85	362
70	72	65	438
45	158	90	278
ANOVA summary
F	70.73
P value	<0.0001
P value summary	****
Significant diff. among means (P < 0.05)?	Yes
R squared	0.9299
Tukey's multiple comparisons test	Mean Diff.	95.00% CI of diff.	Below threshold?	Summary	Adjusted P Value
WKY vs. CUMS WKY	-39.8	-103.5 to 23.94	No	ns	0.3152	A-B
WKY vs. BHR	-4.6	-68.34 to 59.14	No	ns	0.9968	A-C
WKY vs. CUMS BHR	-277.4	-341.1 to -213.7	Yes	****	<0.0001	A-D
CUMS WKY vs. BHR	35.2	-28.54 to 98.94	No	ns	0.4168	B-C
CUMS WKY vs. CUMS BHR	-237.6	-301.3 to -173.9	Yes	****	<0.0001	B-D
BHR vs. CUMS BHR	-272.8	-336.5 to -209.1	Yes	****	<0.0001	C-D
Test details	Mean 1	Mean 2	Mean Diff.	SE of diff.	n1	n2	q	DF
WKY vs. CUMS WKY	75	114.8	-39.8	22.28	5	5	2.526	16
WKY vs. BHR	75	79.6	-4.6	22.28	5	5	0.292	16
WKY vs. CUMS BHR	75	352.4	-277.4	22.28	5	5	17.61	16
CUMS WKY vs. BHR	114.8	79.6	35.2	22.28	5	5	2.234	16
CUMS WKY vs. CUMS BHR	114.8	352.4	-237.6	22.28	5	5	15.08	16
BHR vs. CUMS BHR	79.6	352.4	-272.8	22.28	5	5	17.32	16

## Sheet: Fig.1F
WKY	CUMS WKY	BHR	CUMS BHR
5.64516	14.486	6.46067	55.4545
6.41026	13.369	2.87081	53.0146
4.0404	11.7188	22.2222	52.4422
8	11.3924	10.5263	45.1172
4.7619	21.0843	4.7619	35.2349
ANOVA summary
F	52.47
P value	<0.0001
P value summary	****
Significant diff. among means (P < 0.05)?	Yes
R squared	0.9077
Tukey's multiple comparisons test	Mean Diff.	95.00% CI of diff.	Below threshold?	Summary	Adjusted P Value
WKY vs. CUMS WKY	-8.639	-19.54 to 2.267	No	ns	0.1479	A-B
WKY vs. BHR	-3.597	-14.50 to 7.309	No	ns	0.7822	A-C
WKY vs. CUMS BHR	-42.48	-53.39 to -31.58	Yes	****	<0.0001	A-D
CUMS WKY vs. BHR	5.042	-5.864 to 15.95	No	ns	0.5626	B-C
CUMS WKY vs. CUMS BHR	-33.84	-44.75 to -22.94	Yes	****	<0.0001	B-D
BHR vs. CUMS BHR	-38.88	-49.79 to -27.98	Yes	****	<0.0001	C-D
Test details	Mean 1	Mean 2	Mean Diff.	SE of diff.	n1	n2	q	DF
WKY vs. CUMS WKY	5.772	14.41	-8.639	3.812	5	5	3.205	16
WKY vs. BHR	5.772	9.368	-3.597	3.812	5	5	1.334	16
WKY vs. CUMS BHR	5.772	48.25	-42.48	3.812	5	5	15.76	16
CUMS WKY vs. BHR	14.41	9.368	5.042	3.812	5	5	1.87	16
CUMS WKY vs. CUMS BHR	14.41	48.25	-33.84	3.812	5	5	12.56	16
BHR vs. CUMS BHR	9.368	48.25	-38.88	3.812	5	5	14.43	16

## Sheet: Fig.2E
BHR	CUMS BHR
-52.12	-46.45
-53.25	-44.13
-52.37	-46.45
-54.2	-45.38
-51.06	-46.54
-56.95	-47.06
-60.36	-49.26
-52.64	-47.58
-54.53	-47.15
Unpaired t test
P value	<0.0001
P value summary	****
Significantly different (P < 0.05)?	Yes
One- or two-tailed P value?	Two-tailed
t, df	t=6.999, df=16
How big is the difference?
Mean of column A	-54.16
Mean of column B	-46.67
Difference between means (B - A) ± SEM	7.498 ± 1.071
95% confidence interval	5.227 to 9.769
R squared (eta squared)	0.7538
F test to compare variances
F, DFn, Dfd	4.117, 8, 8
P value	0.0616
P value summary	ns
Significantly different (P < 0.05)?	No
Data analyzed
Sample size, column A	9
Sample size, column B	9

## Sheet: Fig.2F
BHR	CUMS BHR
1.511	3.572
1.312	3.495
1.624	3.264
1.165	3.425
1.724	3.982
1.866	4.182
2.126	4.292
2.075	2.687
2.331	3.779
Unpaired t test
P value	<0.0001
P value summary	****
Significantly different (P < 0.05)?	Yes
One- or two-tailed P value?	Two-tailed
t, df	t=8.956, df=16
How big is the difference?
Mean of column A	1.748
Mean of column B	3.631
Difference between means (B - A) ± SEM	1.883 ± 0.2102
95% confidence interval	1.437 to 2.328
R squared (eta squared)	0.8337
F test to compare variances
F, DFn, Dfd	1.639, 8, 8
P value	0.5004
P value summary	ns
Significantly different (P < 0.05)?	No
Data analyzed
Sample size, column A	9
Sample size, column B	9

## Sheet: Fig.2H
	BHR										CUMS BHR
0	0	0	0	0	0	0	0	0	0	0	0	0	0	0	0	0	0	0	0	0
20	1	0	0	0	0	2	1	0	0	0	4	4	4	3	4	4	4	1	0	0
40	3	2	1	1	0	3	2	0	0	0	6	7	6	6	6	7	6	3	3	1
60	4	4	3	2	0	4	3	2	2	1	8	8	8	8	8	8	8	6	5	5
80	6	5	4	3	2	5	3	3	2	3	10	10	10	9	10	10	10	8	7	7
100	6	6	5	5	3	6	4	3	3	4	12	12	12	11	12	12	12	10	9	8
120	7	6	6	6	4	7	4	4	4	5	12	13	13	13	13	13	15	12	11	10
140	8	7	7	7	5	7	4	4	5	6	15	15	15	15	15	15	15	14	13	12
160	9	8	8	8	7	8	4	5	6	7	15	16	17	16	17	16	17	15	14	14
180	11	9	9	9	7	8	5	5	7	8	17	17	17	18	18	17	18	17	16	16
200	11	11	11	11	9	9	5	5	8	9	18	18	19	19	19	18	18	19	18	17
	BHR	CUMS BHR
Best-fit values
Slope	0.04555	0.09014
Y-intercept	-0.2636	1.277
X-intercept	5.788	-14.17
1/slope	21.96	11.09
Std. Error
Slope	0.002072	0.002092
Y-intercept	0.2451	0.2475
95% Confidence Intervals
Slope	0.04144 to 0.04965	0.08599 to 0.09428
Y-intercept	-0.7495 to 0.2223	0.7867 to 1.768
X-intercept	-5.286 to 15.32	-20.43 to -8.398
Goodness of Fit
R squared	0.8174	0.945
Sy.x	1.374	1.387
Is slope significantly non-zero?
F	483.3	1857
DFn, DFd	1, 108	1, 108
P value	<0.0001	<0.0001
Deviation from zero?	Significant	Significant
Equation	Y = 0.04555*X - 0.2636	Y = 0.09014*X + 1.277
Data
Number of X values	110	110
Maximum number of Y replicates	10	10
Total number of values	110	110
Number of missing values	0	0
Two-way RM ANOVA	Matching: Stacked
Assume sphericity?	Yes
Alpha	0.05
Source of Variation	% of total variation	P value	P value summary	Significant?
Time x Column Factor	6.723	<0.0001	****	Yes
Time	59.22	<0.0001	****	Yes
Column Factor	28.78	<0.0001	****	Yes
Subject	3.411	<0.0001	****	Yes
ANOVA table	SS	DF	MS	F (DFn, DFd)	P value
Time x Column Factor	462.5	10	46.25	F (10, 180) = 64.86	P<0.0001
Time	4074	10	407.4	F (10, 180) = 571.3	P<0.0001
Column Factor	1980	1	1980	F (1, 18) = 151.9	P<0.0001
Subject	234.7	18	13.04	F (18, 180) = 18.28	P<0.0001
Residual	128.3	180	0.713
BHR - CUMS BHR
Row 1	0	-1.733 to 1.733	No	ns	>0.9999
Row 2	-2.4	-4.133 to -0.6665	Yes	**	0.0011
Row 3	-3.9	-5.633 to -2.167	Yes	****	<0.0001
Row 4	-4.7	-6.433 to -2.967	Yes	****	<0.0001
Row 5	-5.5	-7.233 to -3.767	Yes	****	<0.0001
Row 6	-6.5	-8.233 to -4.767	Yes	****	<0.0001
Row 7	-7.2	-8.933 to -5.467	Yes	****	<0.0001
Row 8	-8.4	-10.13 to -6.667	Yes	****	<0.0001
Row 9	-8.7	-10.43 to -6.967	Yes	****	<0.0001
Row 10	-9.3	-11.03 to -7.567	Yes	****	<0.0001
Row 11	-9.4	-11.13 to -7.667	Yes	****	<0.0001
Test details	Mean 1	Mean 2	Mean Diff.	SE of diff.	N1	N2	t	DF
BHR - CUMS BHR
Row 1	0	0	0	0.6055	10	10	0	198
Row 2	0.4	2.8	-2.4	0.6055	10	10	3.963	198
Row 3	1.2	5.1	-3.9	0.6055	10	10	6.441	198
Row 4	2.5	7.2	-4.7	0.6055	10	10	7.762	198
Row 5	3.6	9.1	-5.5	0.6055	10	10	9.083	198
Row 6	4.5	11	-6.5	0.6055	10	10	10.73	198
Row 7	5.3	12.5	-7.2	0.6055	10	10	11.89	198
Row 8	6	14.4	-8.4	0.6055	10	10	13.87	198
Row 9	7	15.7	-8.7	0.6055	10	10	14.37	198
Row 10	7.8	17.1	-9.3	0.6055	10	10	15.36	198
Row 11	8.9	18.3	-9.4	0.6055	10	10	15.52	198

## Sheet: Fig.2J
BHR	CUMS BHR
-60.15	-42.48
-60.3	-49.16
-61.34	-41.81
-55.24	-58.23
-59.6	-58.38
-67.14	-50.63
-54.96	-55.3
-51.27	-51.73
-67.23	-57.62
-68.51	-51.85
Unpaired t test
P value	0.0035
P value summary	**
Significantly different (P < 0.05)?	Yes
One- or two-tailed P value?	Two-tailed
t, df	t=3.362, df=18
How big is the difference?
Mean of column A	-60.57
Mean of column B	-51.72
Difference between means (B - A) ± SEM	8.855 ± 2.634
95% confidence interval	3.321 to 14.39
R squared (eta squared)	0.3857
F test to compare variances
F, DFn, Dfd	1.090, 9, 9
P value	0.8996
P value summary	ns
Significantly different (P < 0.05)?	No
Data analyzed
Sample size, column A	10
Sample size, column B	10

## Sheet: Fig.2K
BHR	CUMS BHR
11	18
11	18
11	19
11	19
9	19
9	18
5	18
5	19
8	18
9	17
Unpaired t test
P value	<0.0001
P value summary	****
Significantly different (P < 0.05)?	Yes
One- or two-tailed P value?	Two-tailed
t, df	t=12.25, df=18
How big is the difference?
Mean of column A	8.9
Mean of column B	18.3
Difference between means (B - A) ± SEM	9.400 ± 0.7674
95% confidence interval	7.788 to 11.01
R squared (eta squared)	0.8929
F test to compare variances
F, DFn, Dfd	11.93, 9, 9
P value	0.0011
P value summary	**
Significantly different (P < 0.05)?	Yes
Data analyzed
Sample size, column A	10
Sample size, column B	10

[truncated: 47 more sheets: Fig.2L, Fig.3E, Fig.3G, Fig.3H, Fig.3I, Fig.4B, Fig.4D, Fig.4E, Fig.4F, Fig.5A, Fig.5B, Fig.5C, Fig.5D, Fig.5E, Fig.5F, Fig.5H, Fig.5I, Fig.5J, Fig.6B, Fig.6C …]
